# Supplementary material for: Tackling immunosuppression by Neisseria gonorrhoeae to facilitate vaccine design
Source: PLoS Pathog. 2024 Nov 14;20(11):e1012688. doi: 10.1371/journal.ppat.1012688 (PMC11594432; doi:10.1371/journal.ppat.1012688)
Supplement: S1 Data — (XLSX) [file ppat.1012688.s001.xlsx]

## Sheet: Figure 3
Data used to plot Figure 3 - endpoint ELISA titres and flow cytometry median fluorescence intensity
Immunisation group		PBS			fHbp			fHbp + Ng PorB OMVs			fHbp + Nm PorB OMVs
		Replicate 1	Replicate 2	Replicate 3	Replicate 1	Replicate 2	Replicate 3	Replicate 1	Replicate 2	Replicate 3	Replicate 1	Replicate 2	Replicate 3
	Panel A	4.06988	3.2973	3.61192	2.90638	2.91662	3.34067	3.58573	3.60819	3.96335	4.25862	4.19029	4.84307
	Panel B	3.78139	3.47657	3.30234	3.54783	3.15616	3.25581	4.66924	4.45568	4.79538	5.8836	5.81293	5.84955
	Panel C	3.69141	3.17931	3.51562	3.32475	2.8223	3.16574	4.41029	3.85365	4.17823	5.12251	4.14424	4.54193
Panel D	IgG1	3.56197	3.39797	3.48639	2.9453	2.95889	3.03514	3.27712	3.49164	3.48553	4.48607	4.45114	4.46692
	IgG2a	2.88698	2.89185	2.90069	2.51583	2.64169	2.7975	3.80403	3.78488	3.82014	3.87592	3.82484	3.87518
Panel E	IgG1	1.54945	2.03718	1.58574	1.45672	1.3705	1.47256	2.44347	2.28135	2.35252	2.74618	2.74991	2.77974
	IgG2a	1.96532	1.57223	1.80036	1.31072	1.27292	1.48668	2.87368	2.81912	2.87915	3.57706	3.78035	3.66491
Panel F	IgG1	3.25748	3.16458	3.06062	2.9049	2.64328	2.66334	3.97355	3.7428	3.8282	3.83436	3.50621	3.583
	IgG2a	3.33468	3.11146	3.25727	2.71733	2.73447	2.94259	3.90873	4.10701	4.20044	4.59365	4.94281	5.24402
Panel G	Immunisation group	PBS			fHbp			fHbp + Ng PorB OMVs			fHbp + Nm PorB OMVs
	Serum dilution (1/)	Replicate 1	Replicate 2	Replicate 3	Replicate 1	Replicate 2	Replicate 3	Replicate 1	Replicate 2	Replicate 3	Replicate 1	Replicate 2	Replicate 3
	500	5.13	5.13	7.7	2.57	1.28	7.7	14250	13924	12184	14217	13174	13860
	1000	1.28	3.85	2.57	3.85	7.7	3.85	13669	13083	10846	14516	12845	11534
	2000	2.57	5.13	2.57	2.57	259	2.57	12496	11666	9642	12964	11560	11481
	4000	1.28	3.85	2.57	-1.28	12.8	2.57	10364	9555	9054	11534	10796	10723
	8000	1.28	10.3	1.28	1.28	5.13	2.57	6588	7496	6942	9642	9343	8993
	16000	1.28	3.85	1.28	1.28	3.85	2.57	4099	4701	3731	6446	7365	6703
Panel H	Immunisation group	PBS			fHbp			fHbp + Ng PorB OMVs			fHbp + Nm PorB OMVs
	Serum dilution (1/)	Replicate 1	Replicate 2	Replicate 3	Replicate 1	Replicate 2	Replicate 3	Replicate 1	Replicate 2	Replicate 3	Replicate 1	Replicate 2	Replicate 3
	500	41.1	32.1	37.2	57.8	46.2	50.1	720	445	463	994	769	740
	1000	42.4	28.2	34.7	52.6	33.4	42.4	473	291	275	658	457	487
	2000	37.2	28.2	28.2	44.9	34.7	32.1	290	170	143	324	291	267
	4000	33.4	27	25.7	35.9	28.2	29.5	152	109	104	217	161	165
	8000	32.1	25.7	23.1	32.1	27	27	91.2	61.6	56.5	120	100	89.9
Panel I	Immunisation group	PBS			fHbp			fHbp + Ng PorB OMVs			fHbp + Nm PorB OMVs
	Serum dilution (1/)	Replicate 1	Replicate 2	Replicate 3	Replicate 1	Replicate 2	Replicate 3	Replicate 1	Replicate 2	Replicate 3	Replicate 1	Replicate 2	Replicate 3
	500	187	190	140	265	277	202	1669	1763	1343	1565	1422	1167
	1000	166	146	124	231	201	158	1304	1335	1169	1238	1152	883
	2000	137	114	89.2	155	168	106	921	940	753	917	800	484
	4000	125	104	88.2	123	122	88.3	706	758	552	669	577	301
	8000	116	102	71.8	122	105	76.4	538	520	406	494	343	276
