# Supplementary material for: Tackling immunosuppression by Neisseria gonorrhoeae to facilitate vaccine design
Source: PLoS Pathog. 2024 Nov 14;20(11):e1012688. doi: 10.1371/journal.ppat.1012688 (PMC11594432; doi:10.1371/journal.ppat.1012688)
Supplement: S2 Data — (XLSX) [file ppat.1012688.s002.xlsx]

## Sheet: Figure 4
Data used to plot Figure 4C - ELISA against gonococcal LOS with and without anti-2C7 blocking
Serum dilution (1/	PBS alone			fHbp alone			fHbp + Ng PorB OMVs			fHbp + Nm PorB OMVs			PBS alone + 2C7			fHbp alone + 2C7			fHbp + Ng PorB OMVs + 2C7			fHbp + Nm PorB OMVs + 2C7
300	0.24	0.169667	0.235333	0.209	0.146667	0.186333	2.832	3.11467	2.79533	2.832	3.15067	2.85133	0.084667	0.104333	0.103	0.092667	0.133333	0.103	2.56867	2.91133	2.603	2.58967	2.82433	2.577
900	0.092	0.061667	0.033333	0.054	0.022667	0.013333	1.825	1.58467	1.61833	1.847	1.72167	1.76533	-0.01733	0.021333	-0.021	-0.05633	-0.00967	-0.008	1.46867	1.20033	1.494	1.69267	1.51033	1.408
2700	0.046	0.039667	0.007333	0.033	0.031667	-0.00867	0.895	0.844667	0.936333	0.953	0.934667	1.04633	0.010667	0.058333	0.03	-0.01933	0.037333	0.1	0.571667	0.525333	0.666	0.702667	0.828333	0.723
8100	0.04	0.038667	0.010333	0.032	0.052667	0.037333	0.519	0.495667	0.511333	0.707	0.734667	0.832333	0.051667	0.109333	0.07	0.040667	0.075333	0.066	0.249667	0.292333	0.461	0.410667	0.415333	0.424
