# Supplementary material for: Tackling immunosuppression by Neisseria gonorrhoeae to facilitate vaccine design
Source: PLoS Pathog. 2024 Nov 14;20(11):e1012688. doi: 10.1371/journal.ppat.1012688 (PMC11594432; doi:10.1371/journal.ppat.1012688)
Supplement: S3 Data — (XLSX) [file ppat.1012688.s003.xlsx]

## Sheet: Figure 5
Data used to compute IgG heatmaps for the 4 immunisation groups: PBS alone, fHbp alone, Ng PorB OMVs and Nm PorB OMVs
These data were also used to compute the volcano plots in figure S5.
		PBS											fHbp											Ng PorB OMVs + fHbp											Nm PorB OMVs + fHbp
Adhesion and penetration protein		254.2	357.6	229.6	217.8	330.6	253.6	214.2	206.8	247	278.2		254.2	357.6	229.6	217.8	330.6	253.6	214.2	206.8	247	278.2		1178	870.6	635	538.6	2221.6	493.4	625.6	1605.8	929.2	607.4		1573.2	1731.8	1627.6	1672.6	1925.4	755	672	393.2	492.8	802
Ape1		276.8	266.8	215.6	206	287.6	265.4	244	228.8	190	243.4		276.8	266.8	215.6	206	287.6	265.4	244	228.8	190	243.4		1282.8	1401	2050.8	794.4	1882.4	1697.8	1823.8	5603.8	1127.6	1555.4		933.8	1201.2	1917.8	1144.4	1547.6	1250.8	1185.8	612.2	835.4	61413.2
BamA		300.4	411.8	250.8	203.4	295.4	302.4	270.4	211.8	218.6	260.2		300.4	411.8	250.8	203.4	295.4	302.4	270.4	211.8	218.6	260.2		11201.8	2118.6	4078.8	800.6	8974.2	3467	1088.4	1491.8	2905.4	1050.4		1016.4	1818.6	2519.2	1531.4	1822.2	1272.2	953.2	910.2	868.2	1196
BamD		250.8	225.4	175.8	165	249.4	285.4	310.4	207.2	231.4	178		250.8	225.4	175.8	165	249.4	285.4	310.4	207.2	231.4	178		664.4	1146.6	754.2	1435.8	718	905.2	1177	2309.4	814.4	777.4		1445.4	1733	3511.4	1658	2522.8	2664.8	1068.8	948.6	3135.8	1901.8
BamE		81.6	75	84.4	86.8	111	122.8	83.6	109.6	117	120		81.6	75	84.4	86.8	111	122.8	83.6	109.6	117	120		420	3887	24084.8	941.8	389.4	383.2	793.8	2725.8	3230.4	390.8		6519.2	4471.2	5653.6	18357	20808.4	9401.8	10922.6	658.6	10293.8	23472.4
CMP		204.8	171.2	135.8	177.6	237	257.8	221	192.6	204.6	199.2		204.8	171.2	135.8	177.6	237	257.8	221	192.6	204.6	199.2		1064.8	911	1016.4	631.2	2183.2	1209.2	7941.2	1404.6	1119.4	1060.6		1259.8	2266.4	1813.4	1329.2	1623	1100.6	803.6	640.4	1124.4	1056
ComP		99.8	95	106	108.6	120.4	155.4	145.2	141	110	116		99.8	95	106	108.6	120.4	155.4	145.2	141	110	116		85.6	154.8	135.2	119	152.6	193.6	229.4	211.4	924.2	211.6		152	258.4	184.6	104.6	113.8	120.8	85.2	111.2	102.2	111.2
FetA		98.8	153.6	120.8	139.2	148.8	184.2	127.8	166.8	174.6	121.4		98.8	153.6	120.8	139.2	148.8	184.2	127.8	166.8	174.6	121.4		2987.4	2868.2	2352.6	1353	2719.2	2915	2761.2	1952.6	3180	2589		5435	3953.2	8124.8	3922.4	2957.8	12788.6	4560.6	3261.6	3144.2	3607
GNA1030 (NEIS1183)		121.4	104.4	82.6	158.8	113.6	199.4	145.6	159.8	164.4	160.6		121.4	104.4	82.6	158.8	113.6	199.4	145.6	159.8	164.4	160.6		262	464.2	297.4	246.2	419	646.8	599	781.2	2099.6	615.6		449.2	678.6	662.6	385.4	755.2	605.2	539.2	293.8	467.4	527.8
GNA2091 (NEIS2071)		111.8	96.2	84	117.6	137.6	211.4	160.6	125	159.4	160.4		111.8	96.2	84	117.6	137.6	211.4	160.6	125	159.4	160.4		4876.8	3492.6	3599.8	7303	4461.4	41671.2	63098.6	32385.4	1800.2	23345.2		60411	6761	62952.8	10478.4	60646.6	21319	12658.4	62413.2	47464.4	13996.4
H.8		94	88	78.6	84.8	112.8	115.8	109	130.6	100.8	141.8		94	88	78.6	84.8	112.8	115.8	109	130.6	100.8	141.8		2206.2	668.8	62302.6	938	760.2	3997	6110	8057.8	1952.2	4904.2		48060.2	59977.6	62053.8	6999	15304.4	62802.6	62063.2	1646.2	44040.2	14551.8
IgA protease		484.2	475.6	402.2	417	545.8	429.2	405.2	321.4	395.8	383.8		484.2	475.6	402.2	417	545.8	429.2	405.2	321.4	395.8	383.8		516.4	2827	790.4	686.8	1949	1294	2171	5751.8	2537.6	1791		9702.2	16261.6	8043.2	4940.4	7527.8	4064.6	4468	24003.8	5338.2	5248.8
LbpA		105.6	97.4	71.2	132.2	185.6	117	131	98.6	142.4	132.8		105.6	97.4	71.2	132.2	185.6	117	131	98.6	142.4	132.8		708.8	1404.8	784	953.2	1127.8	1009.8	2129	1465.8	1424	767.2		2554.8	3118.4	3252	2418.2	3790.8	1670	1361.2	1039.2	1053.2	2409.4
LbpB		398.8	357.6	209.6	358.8	239.2	451.6	342.2	184	224.2	259		398.8	357.6	209.6	358.8	239.2	451.6	342.2	184	224.2	259		932.2	397.6	487.4	255.6	2111.8	456.8	442.6	475	1267.4	392.6		485.6	613.8	767.2	536.4	2436.6	743.8	367.2	1221.4	390.2	910.8
Lipoprotein 1		109.8	128.4	97.6	93.4	132	153.6	152.4	130.4	143.4	139.2		109.8	128.4	97.6	93.4	132	153.6	152.4	130.4	143.4	139.2		670.2	7490.6	37726.6	1864.2	770.2	767	1462	4560.8	6138.2	799		11650	10094.4	10646.2	32688.8	41371.8	19015.4	19936	1175.4	20069.4	37309.4
Lipoprotein 2		111.4	85.6	113.6	100.4	146.4	159.4	138.8	130.6	144	127.8		111.4	85.6	113.6	100.4	146.4	159.4	138.8	130.6	144	127.8		960.6	555.6	26842	3654.4	925	4490.8	1278.8	62928	6229.2	62142.4		60817.8	51193	15105.8	62418.6	16542.8	58323.8	45168.8	62965.6	62675.8	63303.6
LOLB		137.2	131	140.6	83.4	166.4	227.4	175.2	150.4	138.8	194.8		137.2	131	140.6	83.4	166.4	227.4	175.2	150.4	138.8	194.8		4559.4	348.8	987.4	71.6	3597.6	157	131.6	163.8	137.6	138.4		80.4	492.4	252	104.6	80.6	520.8	88.8	73.8	87.8	727.4
LptD		75.6	42.2	53.6	70.6	83.4	66.6	98.2	61.6	12.8	41.6		75.6	42.2	53.6	70.6	83.4	66.6	98.2	61.6	12.8	41.6		766.8	2360.2	1156.8	978.4	1427.2	1593.8	2558.6	2212.6	2842.4	1435.6		3448.4	3171.2	3112.8	2581.4	3150.4	1481.4	1409.4	3187.8	1201.8	3682.8
Maf1		238	320.6	229.2	205.4	252.6	247.6	212.6	187	198.4	193.4		238	320.6	229.2	205.4	252.6	247.6	212.6	187	198.4	193.4		5350	2656.6	2463.8	2745.4	7903	2011.2	2242.4	4987.4	3781.2	1819.4		7160.8	9606.6	10307.8	24092.2	62049	9738.6	2526.6	11722.2	32198.4	3657.6
Maf2		341.2	1040.4	359	273.8	388.2	349	304.2	315.2	305.4	322.4		341.2	1040.4	359	273.8	388.2	349	304.2	315.2	305.4	322.4		8973.2	2935.6	3101.8	2825.2	7774.6	1517	1661.2	2495.4	2633	1553		13097.2	4802.6	5059.6	4489.2	4983.2	2723	2174.8	1334	6815.2	3693.4
MAF2B		289.4	1288	383.8	215	318.4	263.8	208.6	192.6	220.4	196.8		289.4	1288	383.8	215	318.4	263.8	208.6	192.6	220.4	196.8		1596	260.2	859.8	153.2	1815	281.4	226	816	295.8	360.6		321.4	400.6	549.4	452.6	619.6	270	187	298.4	254.4	589.8
Membrane protein 1		95	61.4	160.2	117	189.6	90.8	92.6	178.2	97.2	163.8		95	61.4	160.2	117	189.6	90.8	92.6	178.2	97.2	163.8		542.2	1161.4	587.2	527.4	854.6	1130.2	1147.6	945.2	7378.4	954.2		1222.8	1388.4	12107.2	1557.2	2246	1205	668.6	450	839.4	874.6
Membrane protein 2		234.4	261.2	266	233.4	337	198.2	249	141.6	204	217.2		234.4	261.2	266	233.4	337	198.2	249	141.6	204	217.2		2905.2	6382.2	2957	3508	5612.6	3017.8	2020	5712.4	9386	3247.4		2667.8	2859.6	7056.2	2725.4	6980.8	2251	1903.6	1868.8	2631	3003.4
MetQ		605.8	575.2	540	538	933.4	693.8	684.8	566.6	620.2	770.2		605.8	575.2	540	538	933.4	693.8	684.8	566.6	620.2	770.2		1507.8	683.8	874.6	622	743.4	1071.6	995.4	9817.2	1585.8	1272.4		3314	17271.4	4163.4	7321.8	9865.4	10102.8	614.6	1412	6185.2	10647.2
MtrE		99.8	185.4	130.2	123.4	147.2	161	165.8	139.6	156.2	166.2		99.8	185.4	130.2	123.4	147.2	161	165.8	139.6	156.2	166.2		57870	29455.4	41434.2	18017.4	30876.6	51420.8	35734.2	52685	12464.6	15885.6		58789	56998.6	48711.4	44871	41467.8	60565.4	57674.6	60924.4	58470.8	58608.6
NEIS0729		49.4	44.4	40.6	102.6	75.8	95.6	83.6	78.4	60	105.2		49.4	44.4	40.6	102.6	75.8	95.6	83.6	78.4	60	105.2		81	81	85	78.4	101.2	104.2	114.4	139.2	276.4	165.6		120.8	129.8	115.8	93.6	96.6	71.4	86.6	37.8	75.8	109.2
NEIS0807		148.6	190.8	122.2	161.8	127.4	125.8	147	132.4	137	100.6		148.6	190.8	122.2	161.8	127.4	125.8	147	132.4	137	100.6		1657.8	364.6	629.2	261.4	2109	264.6	231	371	300	290.2		643.8	1109.8	848.4	662.8	1131.6	421.6	414.2	412.8	273.2	534.8
NEIS0807S		66.2	55.6	45.2	78.2	66.4	103.6	71.8	104.4	104	63.6		66.2	55.6	45.2	78.2	66.4	103.6	71.8	104.4	104	63.6		300.6	596.8	334	350	616.8	1208	1821.8	701.2	438	453.4		992.6	1378.6	1097.4	709.2	1073.8	1220.8	992.4	597	437.2	783.8
NEIS1066		153.8	159.8	145.2	154.4	211	268.8	231.4	193.2	194.6	213.2		153.8	159.8	145.2	154.4	211	268.8	231.4	193.2	194.6	213.2		415.8	693.6	487.6	542.6	1063.2	747.6	659.8	1102	3116.6	602.4		839.4	1195.8	1623.2	1382.4	2658.6	727.6	574.6	504.2	647.6	823
NEIS1125		82.2	231.4	74.8	59.4	96	83.6	45.4	68.6	87.4	75.4		82.2	231.4	74.8	59.4	96	83.6	45.4	68.6	87.4	75.4		433	662.4	494.8	371	556	875.6	1328.4	800.6	11858.4	859.6		995.6	1458	1347.4	801.6	1106.4	50096.6	560.6	617.6	539.6	866.8
NEIS1164		229.2	224	207.2	218.6	266.4	303.6	275.4	226.6	254.4	250.6		229.2	224	207.2	218.6	266.4	303.6	275.4	226.6	254.4	250.6		172.6	221.4	182.2	146.8	295.6	320.6	275.2	289.6	825.4	269.4		301.2	491.8	549.6	342.8	421.2	402	263.6	173.2	564	329
NEIS1253		70	68.4	38.6	99.6	62.4	100	92.8	66.2	65.2	88.4		70	68.4	38.6	99.6	62.4	100	92.8	66.2	65.2	88.4		194.4	232.2	173.8	133.2	298.2	647.2	582.2	748.8	1717.2	629.6		367.4	579.2	358	410.8	219	203.6	183.6	154.4	251.8	310.8
NEIS1287		71.6	54	66.8	103.8	105	126.2	107.8	105.8	97.8	123.6		71.6	54	66.8	103.8	105	126.2	107.8	105.8	97.8	123.6		535.2	909.4	667.2	416.2	683.4	1255.4	899.6	2467.4	2728	890.4		681.6	1269.2	1225	889	1062.8	477.8	2181	411.2	2669.6	964.6
NEIS1404		65.6	92.2	54.6	120.4	90	125.2	110.2	124.6	136.4	115		65.6	92.2	54.6	120.4	90	125.2	110.2	124.6	136.4	115		7539.8	2360.8	2994.6	1643.8	6861.4	1464.2	2008.2	2365.2	2846.4	1733.6		4026	7919.6	7491.8	10676.4	5825.4	6161.2	5812.8	6581.6	3350.4	13655
NEIS1407		246.6	501.4	272.2	194.6	291.4	248.6	220.6	198.8	256.6	186.4		246.6	501.4	272.2	194.6	291.4	248.6	220.6	198.8	256.6	186.4		230.6	282.6	211.6	190.4	332	427.8	453	694	436.4	462.6		285	598	603.4	367.6	353.2	227.8	251.4	193.2	338.4	480.8
NEIS1474		408.4	2140.4	501	223.2	360.8	237.8	254.4	210.6	226.2	213.6		408.4	2140.4	501	223.2	360.8	237.8	254.4	210.6	226.2	213.6		236.6	512.2	314.2	332.6	434.6	503.6	536.4	1510	2635	495.4		610	709.6	1033.2	551.8	948.4	645	371.8	188.2	503.2	552.6
NEIS1487		122.2	3282.2	108.2	105.2	124.6	190.6	150.4	153	152.4	130.8		122.2	3282.2	108.2	105.2	124.6	190.6	150.4	153	152.4	130.8		5306.4	1451.2	10045	2003.4	2089.6	30082	1810.6	2616.6	2454.4	2238		62743.2	36172	28892	20701.2	32998.2	10460.6	17636.4	25063.4	4061.8	6785.4
NEIS1853		253.4	254	201.2	205	240.2	253.8	258.2	210	252	218.2		253.4	254	201.2	205	240.2	253.8	258.2	210	252	218.2		3582.6	1324.8	1894.4	662.8	4559.6	988.2	861	1582.6	3891.2	870		1061.4	1179.8	2160.6	1485.4	1739.2	1026	927.6	1953	1094.8	962.8
NEIS1947		169.6	139.6	80.2	113.8	142.2	129	121.6	106.4	89	125.8		169.6	139.6	80.2	113.8	142.2	129	121.6	106.4	89	125.8		1493.8	2915.2	1908	2748	2073.4	3255	2748	5193.4	4924	2533.4		7597.8	6430.8	7752.8	8484.2	7379.4	3299.2	1887.2	1911.2	2483	3025.6
NEIS2075		47.8	40	51.6	32.2	59.8	64	46.6	34.4	35.4	56		47.8	40	51.6	32.2	59.8	64	46.6	34.4	35.4	56		387	876.6	396	364.2	440.8	587.2	736.4	690	3712.8	556.4		497.4	609.4	875.2	642.4	825.4	386.8	352.6	512.4	347	481.8
NEIS2647		645.4	625.4	599.4	468.6	523.8	549.6	432.2	467.8	502.6	462.6		645.4	625.4	599.4	468.6	523.8	549.6	432.2	467.8	502.6	462.6		14998.8	5920.6	26255.4	27978.6	14309.2	1839.8	5086.6	2754.4	21394.2	4013.4		1690.6	4766.2	3545.2	2845.6	4370.2	1321	1135.8	693.2	1237.4	2366.6
NEIS2653		105	141.6	94.2	136	116.2	136	166.2	107.8	107	160.2		105	141.6	94.2	136	116.2	136	166.2	107.8	107	160.2		8789.4	2059.2	6877.8	814.4	7097.6	867	820	2072	1375.8	1089.2		3796.4	4774.4	4648.8	4099.6	4184.2	3834.8	8592.6	5151.4	6274.2	10957.8
NEIS2658		123.4	116	88.8	137.2	158	117.8	103.8	141.8	133.8	156		123.4	116	88.8	137.2	158	117.8	103.8	141.8	133.8	156		1880.4	717.4	659	677.8	2405.2	1182.6	1037.8	570	1594.2	935.2		1119.6	1417.8	1398.2	678.8	1240.8	865.6	883.4	552.4	514.6	1464.4
NEIS2666		132	156.2	120	141.4	173	201	201.6	142.8	155.8	178.8		132	156.2	120	141.4	173	201	201.6	142.8	155.8	178.8		398.6	918.4	457.4	436.2	748.4	690.4	3452	1863.4	775.6	624.4		810.8	2798.2	1375.6	1086	1178	511.8	592.4	311.8	634	699.2
NEIS2687		50.6	70.8	16	59	62.2	72.4	77.6	54.6	35	56		50.6	70.8	16	59	62.2	72.4	77.6	54.6	35	56		4130.2	2754.4	2012.4	3822.6	4490.2	1184.2	1474	2422.8	3035.2	1079.2		3220	3763.2	4210.2	3767.2	3702.2	1967.4	1844	2663	1119.2	2610.6
NEIS2697		106.2	96	72.4	339.6	124.8	166.4	126.8	116.6	477.2	137		106.2	96	72.4	339.6	124.8	166.4	126.8	116.6	477.2	137		2099.6	427	777.8	304.2	1917.6	602	606.6	858.4	1183	489.4		820.6	1763.4	1527	911.6	1255.8	1833.6	1036.2	636	697	2027
NEIS2698		108.6	126.6	103.2	106.4	135	134.8	139	106.2	122.6	134.2		108.6	126.6	103.2	106.4	135	134.8	139	106.2	122.6	134.2		5610	1284.4	1697	611.4	4571.2	1045.6	1121.4	1486.8	2069.8	946.2		2440.4	6450.6	5117.8	3843.6	4033.2	3500.4	3118.4	1663.8	2588.4	4621
NEIS2724		727.8	773	711.6	666.6	795.4	692.6	649	547.2	557.8	572.4		727.8	773	711.6	666.6	795.4	692.6	649	547.2	557.8	572.4		8153.4	1008.8	2442.8	237	6652.4	210.6	211.8	235	893.8	205.6		488	967.8	1189	478.4	545.4	501.4	398	200	277.4	632.4
NEIS2733		131	125	112.4	125.2	115.4	170.8	159.4	152	153.8	149.4		131	125	112.4	125.2	115.4	170.8	159.4	152	153.8	149.4		680	1755.8	828.8	1289.8	1935	1001.2	1217.6	2749	4545.8	1174.4		2490.8	3604.8	4010.8	2655.4	5512.2	2333.6	1272	1215.6	1255.4	15965.6
NEIS2779		95.4	71.8	57.8	107.4	115.8	126.4	123.4	104.8	100.6	125.6		95.4	71.8	57.8	107.4	115.8	126.4	123.4	104.8	100.6	125.6		1503.4	563.6	1158.6	340.6	4093.8	712.2	1284	1580.2	1215	606.6		1566	5157.8	1120	833.2	962.2	1680.6	1138.6	2114.6	613.8	3549
NGO2054		176.6	206.8	158	187.4	214.2	242.6	238.8	178	193.8	205.6		176.6	206.8	158	187.4	214.2	242.6	238.8	178	193.8	205.6		252.2	266	255.2	190	368.8	268.8	274.6	2940	302.6	297		309.6	3488.8	923.2	317.4	460.4	184.8	187.6	168	255.6	278.6
NHBA		167.4	187.4	142.4	173.6	203.4	245.6	186.6	223.6	217.4	220.6		167.4	187.4	142.4	173.6	203.4	245.6	186.6	223.6	217.4	220.6		558	585.2	333.4	299.2	559.8	722.2	627.2	1868.2	650.8	485.4		1456.4	1178	1012	542.2	570	482.2	474	344.2	903	588.2
NspA		108.6	132.2	77.8	122.8	115.8	126	134.6	124.2	116.8	104.6		108.6	132.2	77.8	122.8	115.8	126	134.6	124.2	116.8	104.6		563.8	1224.4	1011.8	549.2	1158	1321.6	1638.2	1357.2	1545	903.4		7878	9426.6	9327.6	4429	4181	9251.6	8704	3967	4483.4	14493.8
Opa1		240	255.8	196.4	228.8	249.2	249.6	245.8	203.6	231.8	206.8		240	255.8	196.4	228.8	249.2	249.6	245.8	203.6	231.8	206.8		2951.6	3995.2	4884.6	2191.4	12522.6	14686	3294.4	18961	8195.8	20772.2		4863.2	12114.6	9538.8	4485	6813.2	27982.8	61844.8	2544	5453	7981
Opa10		120.4	161.8	130.8	133	193.2	199.2	118	122.2	137	121.4		120.4	161.8	130.8	133	193.2	199.2	118	122.2	137	121.4		7423.8	1321.4	2389.4	414.4	5669	762.8	725.4	698.4	1319.8	650.8		1065	1642.4	1861.6	1152.8	1333.4	1041.8	616.2	416	370.6	639.8
Opa3		81.8	125.6	117.2	84.4	137.6	184.6	160.6	124.2	144.4	141.6		81.8	125.6	117.2	84.4	137.6	184.6	160.6	124.2	144.4	141.6		1222	8674.2	939	1542.6	44289.6	4980.6	2200	22813.8	15674.2	4705.2		60194.2	59469.8	62063.8	62251.6	47976.4	62165	57166.8	35037	61587.2	62924.2
Opa4		138.2	156.6	237.4	132.6	170.6	179.2	158.4	226.4	167.2	214		138.2	156.6	237.4	132.6	170.6	179.2	158.4	226.4	167.2	214		55603	10527.4	21426.4	8983.4	61216.8	53107.8	21849.6	61072	29385.2	50358.4		19524.2	57556.8	62004.2	8473.2	30978.4	41783.8	53761.2	62347.4	60327.8	31830.2
Opa5		94.8	105.8	115.6	84	103.2	146.4	145.2	136.2	120	114.8		94.8	105.8	115.6	84	103.2	146.4	145.2	136.2	120	114.8		62143.2	62353.2	62485.8	62330.2	62260.6	62505.4	62563.6	62758.4	62621	62547.2		62342.8	59668.8	62498.6	62516.4	58394.8	61896.4	62287.6	62272.4	62081.2	62436.4
Opa58		196.2	189.8	168.8	213.2	200.8	277.2	243	231.8	232.8	232.2		196.2	189.8	168.8	213.2	200.8	277.2	243	231.8	232.8	232.2		61919.4	61053.8	62477.2	35493.6	48472.4	62303	62412.2	62688.2	62460.8	61858.6		61364.6	58745.8	61675.6	62424.2	61803.2	61691.6	60980.6	60852.2	60907.6	61452.8
Opa6		265	231.8	187.2	285	219.6	292.2	197.8	197.8	286.6	196.2		265	231.8	187.2	285	219.6	292.2	197.8	197.8	286.6	196.2		2320.8	1593.4	1146	2047.2	2010.8	2506.6	1529.8	8118.4	7669	1858.8		44530.2	14822.4	9606	19884.2	7373.4	59143.6	37003	8388	9631	16500.8
Opa7		146.2	149.6	165.8	166.8	261	202	140.6	203.8	182.8	300.6		146.2	149.6	165.8	166.8	261	202	140.6	203.8	182.8	300.6		61252.4	21888.4	19890.8	53671.8	60942.2	61892.2	60391.8	54843.2	61780.4	60251.6		41756.8	56309.4	61999.4	25914.8	44358.2	13348.2	17652	62259	56686.4	15238
Opa8		187.6	151.8	195.4	135.6	124.8	218.2	199.4	183.2	178	136.2		187.6	151.8	195.4	135.6	124.8	218.2	199.4	183.2	178	136.2		62254.4	62402.8	62613	62487.8	62310.6	62577.4	62501.6	62721.2	62637.2	62459.6		62347.4	60077.2	62307.8	62841.4	59859.4	62218.6	62359.6	62237.4	62437.8	62613.8
Opa9		106	131.4	118.6	165.4	124.2	159.4	174.8	162.8	121.4	164		106	131.4	118.6	165.4	124.2	159.4	174.8	162.8	121.4	164		60897	38237	61384.8	18535.6	32318	61907.4	62072.8	62180	61821.6	61363.8		61426	58822.2	61952.4	62109.6	61317	61720.6	61595.4	61554.8	61563.8	61299
OpaD		149.4	131.2	118.8	152.6	162	173	181.8	161.4	182	161		149.4	131.2	118.8	152.6	162	173	181.8	161.4	182	161		62068.2	33707.8	62307.2	26100.8	44078.2	62486.2	62770.6	62971.8	62544.2	62144		62043.4	59514.4	62342	62738.2	62488	62102.2	61631.4	62170.2	62175.8	62348.4
PAP2		111.6	110.2	89.8	112.6	120.4	224	160.4	163.6	147.2	166.6		111.6	110.2	89.8	112.6	120.4	224	160.4	163.6	147.2	166.6		1417	645	1043.6	780.2	1888.6	657.4	2671.2	1468.8	1010	581		854	1763.2	1102	789	2393.4	662.8	525	494.6	619.2	949
Phospholipase		206.6	520.4	222.8	175.4	222.8	274.8	222	220.6	190.4	212.8		206.6	520.4	222.8	175.4	222.8	274.8	222	220.6	190.4	212.8		11036	2585.8	4894.8	1365	8269.8	920.4	964.8	1178.6	1134.2	745.2		972.6	2219.2	2535	1332.6	1830.4	1086.6	781	557.6	777.6	1140.2
PilC		575.4	529	483	436	589.6	548.2	473.2	408.2	417.8	471.6		575.4	529	483	436	589.6	548.2	473.2	408.2	417.8	471.6		2318.6	1483.6	1673.6	1134.8	3355.4	2014.4	3073	5652.4	1587.8	1872.8		1922.8	2015	2606.6	2433.4	2261.8	3900.8	1742.6	1478	1579.8	1485.2
PilE		331.2	274.4	212.8	201	319.4	344.2	357.8	283.8	263.4	310		331.2	274.4	212.8	201	319.4	344.2	357.8	283.8	263.4	310		1005.6	2176	1383.8	993	22874.4	3371.8	7768.4	27333	2642.2	1645		7726.4	8304.4	4679.6	3871.8	4898.6	63038.6	8126.6	1340.2	3645.4	3253.6
PilN (PilP)		85.4	71.6	51.2	89.4	99.8	107	114	95.6	59	108.2		85.4	71.6	51.2	89.4	99.8	107	114	95.6	59	108.2		823.2	296.6	359.6	155.4	2056	455.4	440.4	468	407.6	337.4		479	547.2	827.8	523.2	633.4	465	345.2	374.8	471.2	523
PilQ		211.8	635.2	203	117.4	192.4	175.6	112	136.6	144.6	158.6		211.8	635.2	203	117.4	192.4	175.6	112	136.6	144.6	158.6		61217.8	3089.4	6578.8	3562.8	41405.8	58587.4	10324.6	11843.4	21475.8	5593.4		6439.8	4540	6179.6	3732.4	3040.2	33104.4	1748.6	5137	13179.2	2415.4
PorB		373.4	354.8	268.8	311.8	414	319.2	324	225.4	270.6	194.2		373.4	354.8	268.8	311.8	414	319.2	324	225.4	270.6	194.2		61768.4	62575	62318.8	62484.4	62515.8	62619.8	62149.2	62476.2	62298.4	62240.8		3075.4	3467.4	4088.8	5558.4	2903.8	2180.4	2064.4	1648.8	2050.8	2634.2
PorB_1103_92		131.8	130	140.6	145.8	191.2	197.8	152.6	158.2	167.2	160.4		131.8	130	140.6	145.8	191.2	197.8	152.6	158.2	167.2	160.4		3499	4555.2	12272.2	1738.8	4327.2	62552.6	12024.6	3597.4	26585.8	62637		679.2	813	859.6	854.6	717.6	328.2	320.6	304.4	464.6	549.4
PorB_1140_93		187.8	174.8	170.8	206.8	249.8	257.2	205.2	194	190.6	208.2		187.8	174.8	170.8	206.8	249.8	257.2	205.2	194	190.6	208.2		12228.6	51673	26110.2	3202.4	17910.2	62430.8	9526.2	7474.4	62636	62481.4		590	784.6	752.8	837	662.4	305	299.2	255.2	418.2	525.4
PorB_513_87		141.6	162.2	146.6	134.6	205.2	214	193	157.4	163.6	134.6		141.6	162.2	146.6	134.6	205.2	214	193	157.4	163.6	134.6		2051	608.6	55429.4	278.4	2695.6	1185.6	875.2	671.8	6243.6	2049.8		905.4	979.4	1108.2	885.8	896	518.6	396.2	374.6	532.2	711.8
PorB_517_88		147.4	157.8	139.8	133.8	177.4	223	184.6	164.6	174.8	165.6		147.4	157.8	139.8	133.8	177.4	223	184.6	164.6	174.8	165.6		2115.8	657.4	1379.4	299	2499.8	984	860.4	832.8	7742.2	1119.8		826.2	893.8	1049.6	814.2	792.4	433	352.2	367.4	450	654.8
PorB_537_89		145.8	162.6	150.4	158	194.4	222.8	185	152	176.6	173.8		145.8	162.6	150.4	158	194.4	222.8	185	152	176.6	173.8		1582.6	1157.8	790.8	442.2	2834.8	950.8	764.4	946.6	4523.8	1277.2		743.2	1059	971.2	796.6	757	381.8	328.8	440	468.6	674.2
PorB_544_90		160.8	177.6	141.2	180.2	215	198	200.8	179.6	176	162.4		160.8	177.6	141.2	180.2	215	198	200.8	179.6	176	162.4		9526.4	42545.8	26992.2	1926.8	16539.8	62810.4	9724.4	6076.8	62796.8	62848.6		635.8	785.4	1119.2	793.4	653.2	377	316.6	275.2	389	603.2
PorB_699_91		237	235.4	233.6	205.8	300.4	284	260.4	232.4	251.2	229.4		237	235.4	233.6	205.8	300.4	284	260.4	232.4	251.2	229.4		1604.6	771	788	518.2	1907.4	1312.4	810.2	923.8	2585.6	1201.2		778.6	3936	1077.2	858.8	834.4	477.6	417.4	416.2	725.4	733.4
Potf3		228	204	141.4	363.2	182.8	302.4	245.8	246	243.4	225.4		228	204	141.4	363.2	182.8	302.4	245.8	246	243.4	225.4		763.2	1253.4	3797.4	750.8	1286.4	1524.8	2769.8	2994.2	1270.6	1377.4		2174.8	29385.6	17402.8	46877.2	2171.2	27759	57552.4	1056.8	9939.6	6736.2
RmpM		166	184.2	135.6	143	276.4	240.4	155.2	172.4	159.4	204		166	184.2	135.6	143	276.4	240.4	155.2	172.4	159.4	204		937.6	1065	820	422.6	868.8	969.2	936.2	11879.8	947.8	4021.2		1435.8	2007.4	1632.4	1340.2	1217	14821.4	2110.8	590.2	752.2	864.4
Slam1		294.6	250.8	218	246.6	251	322.6	289.6	255	260.2	274.2		294.6	250.8	218	246.6	251	322.6	289.6	255	260.2	274.2		10968.2	4157.8	4698	2584.4	9535.8	3363.8	3105	4090.6	2616	2982		4553.6	5650.8	10667.6	5370	7038.8	3451.6	3275.6	2267.4	6707.6	3159.6
SliC		110.8	132.8	107.2	134.4	172.4	181.6	175.8	140.4	144.4	162		110.8	132.8	107.2	134.4	172.4	181.6	175.8	140.4	144.4	162		25805.8	10161	37024.6	47309.2	1051	3248	23985.6	1213.4	11308.2	8245.2		56123.6	59849.2	57166.8	58131.8	60500	62695.4	22407.6	34244.8	52307.6	62645.6
TamA		357.2	492.4	301.6	248.8	350	336.4	269.2	234.6	285.6	282.2		357.2	492.4	301.6	248.8	350	336.4	269.2	234.6	285.6	282.2		2986.6	1515.2	15337	1612	3900.8	1985	2000	2262.2	3568.6	1688.6		1839.2	2495.8	2919	2345.4	2686.6	1399.6	1231.8	1081	1233	1830
TamB		291.2	220.6	182.4	155.8	302	229.2	170.8	149.8	197.8	199.6		291.2	220.6	182.4	155.8	302	229.2	170.8	149.8	197.8	199.6		1801	1325.8	1416.2	813.4	2954	1723	1659.8	2147	3276.2	1384		2323.2	2821.6	2950.4	3038.8	3163.2	5848.8	1774.4	1072	1112.2	1462.2
Ton1		326.4	303.8	268	344.4	328.8	304.8	263	220.4	253.4	242.2		326.4	303.8	268	344.4	328.8	304.8	263	220.4	253.4	242.2		4018	1447.2	5918	1495.6	4024	10123.4	1803.6	2298.2	2156.6	2884.4		3110	2699.2	4804.4	4036	2655.4	3248	2667.6	2815.2	3217.4	3084.2
Ton2		340	338.4	291	321.6	404.2	434.2	383.4	329.2	363.4	329.6		340	338.4	291	321.6	404.2	434.2	383.4	329.2	363.4	329.6		1715.4	1882	41889.4	1458.8	3387.8	3802.2	3801.2	3610.2	3527.4	2437		6401	8434.6	12109.2	13173.6	7521.4	7995.6	9956.4	62168	30941.8	8889.8
Ton3		385.6	404.6	212.6	239	493.2	355.6	305.2	199.8	196.4	352.6		385.6	404.6	212.6	239	493.2	355.6	305.2	199.8	196.4	352.6		2945.4	7726.4	2748.4	1453.6	4761.4	2738.4	2924.6	2343.6	1896.4	41771.8		5916	7228	5819.8	5040.6	7716	4933.2	5294	2673.6	1956.2	3234.6
Ton4		357.6	369	308.8	296.8	390.8	457	384.2	336.8	350.8	305.8		357.6	369	308.8	296.8	390.8	457	384.2	336.8	350.8	305.8		1277.6	1521.6	1805.4	1342.6	2438.8	3181.4	2637.6	2743.8	2591.2	1866.8		3006.8	4799	4738.2	3559.8	5449.2	3647.6	3336.4	2452.2	3797	2373.6
Transferrin A		524.6	1672.6	513.4	325.6	524	338.6	283.2	297.6	282.8	265		524.6	1672.6	513.4	325.6	524	338.6	283.2	297.6	282.8	265		4661.8	4174.8	2241.2	4473.6	6339.8	2128.2	2880.2	4681.6	2982.2	2476		6342	7001.4	7990	6697.4	11265.6	9251	6896.2	3206.6	2869.2	5769.2
Transferrin B		139	160.8	111	123.6	156.6	162	148	121.6	145.6	161.8		139	160.8	111	123.6	156.6	162	148	121.6	145.6	161.8		2268	780.8	927.4	464.2	2804.2	547.2	1790.6	578.6	878.2	656.2		901.8	1113	1074.2	935.6	986.8	573	429.8	275	975.4	569.2
VacJ		1319	7561.2	1660.4	232.8	707.6	335.4	172.2	154.4	174.8	287.8		1319	7561.2	1660.4	232.8	707.6	335.4	172.2	154.4	174.8	287.8		2780.8	5263.2	3657.8	14633.6	5805.4	670.6	682.6	729.6	7337.8	1307.8		1254.8	1812.2	1548.8	1131	3076.2	695.8	2367.8	346.4	343	2690.4
