# Supplementary material for: Tackling immunosuppression by Neisseria gonorrhoeae to facilitate vaccine design
Source: PLoS Pathog. 2024 Nov 14;20(11):e1012688. doi: 10.1371/journal.ppat.1012688 (PMC11594432; doi:10.1371/journal.ppat.1012688)
Supplement: S4 Data — (XLSX) [file ppat.1012688.s004.xlsx]

## Sheet: Figure 6
Data used to compute IgG1 and IgG2a heatmaps for the 2 OMV immunisation groups: Ng PorB OMVs and Nm PorB OMVs
		Ng_PorB_OMVs_fHbp_IgG1											Ng_PorB_OMVs_fHbp_IgG2a											Nm_PorB_OMVs_fHbp_IgG1											Nm_PorB_OMVs_fHbp_IgG2a
Ape1		1334.6	1140	1064.6	1543.8	475.6	532.6	859.2	494	480.2	854.6		1855.8	7124.8	2540.2	2064.8	6035.4	4812.4	2262.2	2365.6	2193.8	2862.4		634.6	699.2	851.8	432.8	491.8	1525.4	1151.4	1271.4	684.8	21052.4		1690.8	1434	1237.8	1323.4	1391.4	3164.8	2491.4	2559	2160.6	15984
BamA		6338.8	885	1050.2	626.8	565.8	552	591	480.4	442.4	444.6		4371	2567.2	2588	1468.2	3339.4	1720.2	1187	1302	1345.8	1422.6		998.8	970.4	2045.8	962.8	622.4	1826.8	1337.2	1423.4	776	817.2		1385	2471	1037.6	1459.6	1179.8	1166.2	2661.8	1434.4	1486.2	1789.4
BamE		233.8	3646.4	175	595.8	206.6	133.8	143.6	97	109.8	93		933.8	4919.6	41095.4	962.2	758	924.6	1429.2	3257.8	2875	1233.2		478.8	2926.4	1209.6	1869.8	19892.2	783.2	625	460.8	302.4	625.6		17829.2	5784.8	19429.2	32036.6	23311.6	12547.8	23981.2	2539.2	23942.2	40920.4
CMP		769	759.8	806.2	503.6	570.4	564.6	732.6	480	357	344.2		1611	2616.2	1909.2	1896.2	1601.8	1489.6	10435.6	1985.6	1520	1672.8		759.8	644.6	796.2	392.4	492	2100.4	1020	1075.8	787.4	648.8		1388.2	8033.2	1244.8	1381	1352.6	1866.4	1926.8	1886.2	2030.4	2218
ComL		691.2	504.2	345	689.8	306.6	378.2	333.8	258	277	251		1853	3646	1751.8	2864	1361.6	1799.4	2500.8	1859	1913.4	2473.4		457.2	662.6	621.4	595.6	386.2	1439.6	909	1132.4	509.6	726.8		2386.4	1792.6	4785.8	2044.2	5634	3101.6	3237.4	3498.6	7125	3434
ComP		90.6	125.4	91.6	67.2	102	96.2	101.8	59.2	51.4	56.2		1988.2	2330.8	1376.2	1598.2	1463.2	1557.6	1952.4	1714.4	1846.4	1931.2		105.6	121.4	85	59.2	64.8	184.8	157.8	136.2	142.8	116.2		1808.2	1859.4	1559.6	1322.8	1412.4	1860.6	2034.8	1833.2	2055.4	2087
FetA		500	129.2	1732.6	922	1193.2	833.6	967.8	632.6	1286.6	1399.4		342.4	-79.2	1375	1068.4	2101.8	1951	2393.8	1491.8	1740.6	1215.4		1107.2	517.8	3217	858.4	1691.8	2291.8	149.4	5650.4	1009.8	3042.6		625.2	19.4	2204	1645.6	2634.2	3295.2	3294.8	2422.6	2600	1275.6
fHbp		396.4	809.4	439	335.6	6695.4	440.8	277	3306.8	7243.8	293.8		1933.8	33759	1515.6	2477.6	2507.6	1729.4	3273.6	3178.4	2968.6	2888.4		481.6	910.8	488	879.6	732.6	1188	770.2	958.2	531.6	475.2		1630.8	2017.2	1857.2	1739.2	1842.2	2173.6	4222	2314	27238	3144.6
GNA1030		281.4	313	186.6	287	213.4	227	211.4	189.2	187.2	181.2		1570.8	2676.6	1412.8	1602.4	1342.6	1474	1573.2	1401.4	1593.8	1950.6		410.4	307.6	331.8	222	265.4	1061	676.2	739.6	422.6	568		1433.2	1612	1324	1446.4	1280.4	1760.8	1878.4	2190.4	2068.2	2504.2
GNA2091		1197	1425.6	974.6	2040	2112	6771.8	8770.8	2135.8	570.2	1443.6		22821.4	5150	3978.8	5352.4	2743.6	4317.4	43884	3225.2	2118.6	3261.2		10406.2	2141.6	63299.6	2119.6	41388	18638.2	2187.2	62951.6	23881.4	2808.8		9232	4045	33348.4	6254.4	25541.4	2885.8	11577.4	37599.2	42710.6	7745.6
IgA		283	718.2	191.6	238.6	504.2	158.4	331.8	209.4	131.8	301.6		972.2	705.2	909.2	1097	1535.2	673.8	2251.8	1377.6	1130.6	1616		954.8	3219.2	1525.6	588.8	1367.4	1721	3134.8	31094.8	1120	891.2		2199	3346.6	972.4	1480.6	1702.2	1585.6	1892.2	1746.8	1640.8	3649.8
LbpA		1820.8	2513.4	304.2	724.2	504	266.8	288	291	224.2	274		3705.8	6142.6	1438	3540.8	803.2	1257.2	2139.6	1356.2	1235	1165.6		1223.2	1702.4	620.4	431.2	651	2027.8	1996	661.6	677.4	527		6582.4	10811.8	1524.6	3958.4	1638.6	1186.2	1524.8	1964.6	1243.8	1976.6
LbpB		420.2	279.2	250.8	201.4	217.4	190.8	215.6	173	266	177.6		1419.8	1657.8	1151.8	1259.4	1650	1724.6	1654.2	1625.2	1734.6	1793.2		339.8	291.2	329.4	177.4	1897.4	807.6	464.4	693.4	403.6	904.6		1420	1251.8	1631.4	1303.2	2757.2	1659.8	1927.4	2563.6	2001.6	2540.2
Lipoprotein 1		364.4	7104.2	330	1171.4	392.2	272.2	232.4	161.8	176.6	149		1621.2	8524.2	43496.8	2234.2	1886.6	1299	1884.2	3725.8	4930.2	1791		606.6	4447.8	2188.8	3746.2	37583.4	1434.2	1014.8	841.6	614.6	1199		25533.2	12253	31302.4	32321.2	40052.2	18787.2	35778.6	3185.4	37185	43334
Lipoprotein 2		611.8	637.4	570.4	380.4	365.2	1616.8	416.6	1392.8	339.2	25936		1849.8	1603.4	25133.4	10494.6	1846.8	1315.2	1312.6	37064.8	903.6	2859.6		63699.6	52612.8	7916.2	3739.4	890.8	23492.8	1533.6	59268.4	51030.4	61172.4		23917.4	32642.4	18607.4	33129.2	23477.4	44043.6	41205.6	42441	41948.8	44812
LOLB		1749	92	128	53.2	58.8	66.8	71.4	128.8	34.6	71.2		1757.6	1160.2	808	820.8	1687.6	813.6	616.8	760.6	1109.6	1225.6		76	85.2	429.2	182	62.8	165.6	148.8	109.6	121.6	279.8		732	1208.6	670	654.6	761	747	626	714.6	837.2	1857.2
LptD		825.2	988.2	626	557.8	523.4	545.8	743	612	509	593.2		1475.6	2444	1258.4	1656.4	1187.6	1432.8	2161.2	1457.8	1414	1677.6		807.8	798.6	1087.8	425	654.4	1912.6	1353.4	1459.6	783.8	844.4		3193	3542	1793.8	1539.6	2103.6	1611.8	1551.8	5537.8	1525.4	2808.8
Maf1		2184.2	1199.6	545	795.4	1328	572	683.2	1019.2	474.8	556.8		5669.6	6529.4	3706	4993.4	6428.8	3399.2	4595.2	5050.2	3873.2	3746.4		1194.2	2125.6	1432.8	6864	2094.6	3566	1172.4	6768.4	698.8	761.2		12623.4	13693.6	8518.8	19621.8	52297.2	8132.2	6181	13366.2	18298.6	9452.6
Maf2		3814.2	969.6	475	599.4	537.8	411	480.6	471.2	337.4	399.6		3939.2	2757.6	2429	2970.8	3735	1577.8	1934.2	1887	1798	1801		4875.4	769.2	1374.4	749	675.2	1720.8	848.4	935.4	594.8	641.8		7117.4	3518.8	1852.2	2429.4	2210.8	2537.6	2563.6	2391.8	12823	5838.4
MAF2B		457.8	196.4	93.2	107.8	118.6	122.8	152	311.2	105	197.2		402	624.6	400	267	960.4	1552.6	1359	4149.8	2029.8	2718.8		136.4	119.2	357.4	99.6	199.2	294.8	351	187.6	119.6	124.8		540.4	924.6	444.6	523.6	395.6	1363.4	1308.2	4378.8	1667.6	3702.8
Membrane protein 1		479	666.6	408.2	438.2	441.6	383.2	380.6	278	306.8	297.4		391.4	1333.2	635.6	506.6	530.4	553.6	692.8	600.6	1019.6	644.4		899.6	788.4	5274.2	430.6	470.4	1525.4	940.2	735.4	641.6	468.2		1027.8	948.2	1781.6	498.6	600.6	1056.6	593.2	883.6	629.6	1070.6
Membrane protein 2		1249.2	1705.8	668.4	745.2	1156.6	514.4	503	404.8	374.2	457.8		1181	3003.4	2065.6	1170	1063.4	1443.4	1398.8	1712	1281.6	1484		1923	2372.6	1865.6	1000.4	2107.2	1380.6	1113.2	858.4	940.8	613.2		1626.8	1849.2	1333.4	1235	1480.6	1698.2	1738.8	1959.4	1786	2245.4
MetQ		934.8	672	473.2	392.6	557.8	2625	497.8	5517.6	436.2	352.4		3080.2	2146	1573.6	1565.8	1432.4	1430.8	1518.8	1651	1420.4	1509		1848.4	3456.2	3030.8	1372	5060	7016.2	851	1327.6	710.2	867.6		2666	4706.4	2053.8	4898.4	3651.8	2589.6	1869.4	2320.8	3177.2	5448.6
MtrE		54539.8	5593.2	16388.4	2361.8	8512	39663.4	4078.6	25723.2	3833.2	2999		2908.8	9376.4	5110	10573.4	12555.6	1636	7405.6	2632.6	2676.6	4199.8		44682.8	8028.4	50137.6	17988	10839.4	26876.2	30669	60604.4	6866.6	4215.6		9249	17987	6025.8	20952.4	17812.6	7676.6	7912.2	18089.4	17924.2	15457.4
NGO0166		307.2	113.8	86.2	171.6	187.8	92.8	119	120.4	85.4	136.4		85.8	164.6	-92.2	-106	183	88.8	222.8	46.4	-45	120		178.8	190.6	327	96.8	197.8	139.6	96	197	111.4	182.8		211.4	112.4	-0.4	94.4	185.8	-144.8	-7.2	-355.6	-103	-156.4
NGO0358		75.8	98.8	48	62.4	64.4	63.8	74.8	66.2	37.6	34.2		803.6	862.4	1026.6	796.8	527.2	1436.8	1782.6	959.8	1430.6	1806.8		103.8	147	59.8	61	78.8	106.6	139.6	106.2	99.8	47.8		1514.8	1215	938.6	849	906.4	1480	1800.2	2099.6	1723.6	2567.8
NGO0432		504	2831.4	170.8	231	307.8	157	160.6	113.6	101	128.2		220	404.8	108.4	103.4	39.6	294.4	495	101.4	172.2	232		1052.8	1693	338	116.8	282	615.2	1769.2	243.6	258.8	240		429.8	647.4	197	375	260.6	230	839.4	-253.8	121.2	338.2
NGO0588		153.6	274.8	146.8	164.6	159	154.8	171.4	109.4	241.4	193.8		1335.8	1818.2	1046.8	828.6	1035.4	1104.6	1336	1359.8	1406	1457		344.8	450.6	182.8	231.4	131.2	591.8	485.2	380	259.8	222		1822.2	2011	1196.4	1517.4	1407.4	1357	1555	1571.6	1671	1918
NGO0666		369.2	505.2	278.8	290.2	355.2	308.8	275	213.2	191.6	231.4		3409	4868.2	3356.2	3366.6	3018	2856.8	2930.6	3136.2	3104	3246		574	644.4	508.8	335.6	451.8	1520.6	2024.6	913.6	742.4	588.2		2778	3410.2	2928.8	2737.4	2888.6	3521.6	5372.6	3893.6	5014.2	3913
NGO0690		152.4	178.4	120.2	149.2	366.4	112.4	132.4	103	111	93.4		1459.6	1424	1224	1298.8	1119.8	1868.2	1570.8	1916.2	2250.8	2779.2		178.8	166.6	219	118.6	123.2	395.4	282	274.8	256.8	206.8		1152.4	1201.8	1051.2	1176	1152.2	1666	1838.2	2134.6	2028.4	2186.2
NGO0694		1759.2	2448.6	1262	373.4	372	179.4	141	182.8	108	222		1085	593.8	952.8	645.4	1953.4	731.6	1122	1283	1498.6	918.4		1073.6	1167	912.4	308.6	1233.8	1532.8	1115.2	958.2	419.6	1303.2		1053.4	926	1082.4	774.4	1185.8	1413.8	2078.4	2340.8	1681	2168.4
NGO0751		890.2	283.8	127.8	170.4	234.4	337.4	334	126.8	139.8	216		1125.2	942	681	956	862.8	550.4	1016.8	424.8	612.8	736.4		410.8	532.2	490	196.2	299.2	492	410.4	390.2	201.8	224		880	1237	459.4	494.4	507	563.6	705.8	555.4	219.8	1200.4
NGO0783		413.4	508.2	309.4	354	353.8	264.4	236.6	192.8	237.6	173		2333.2	2535.6	2618.8	2213.8	1971.8	2767.4	3076.6	2542.6	2899.4	3575.2		1417.6	1570.8	639	504.2	528.2	58079.8	1262.2	1120.2	744.8	538.4		2537.6	2836.8	2113.4	2433.2	1954.4	5859.4	3440.6	3497.8	3144.2	3854.4
NGO0834		386.8	554	332.2	333.2	346.2	284.4	289.8	250.4	256.4	243.8		919.2	1551.8	1047.6	1080.2	1097.2	1026.4	1104	1270.4	902.6	1566		510.6	541.4	619	375.4	396.6	1149.8	709.4	837.4	491.6	694		905.6	1001.6	1020.4	775.2	875	1313.2	1400.6	1376.4	1374.4	1561.8
NGO0891		382.8	576.8	173.8	323.6	255.4	220	236.6	178	169.4	142		1072.6	3209.6	952.8	1243.6	975.4	926.8	3967	1626.2	1031.4	1329		547	705.6	590.2	345.8	324.4	1254.6	1043	817.8	463.4	508		1044.2	4954	980.4	904.4	1014.2	1632.6	1477.6	1793.6	2467.8	2128
NGO0994		306.6	374	32768	333	286.6	249.2	290	253.2	173	268.6		3978.2	2447.8	48905	3225.8	2236.6	1392.8	1594.4	1869.2	1924	1805		7880	10544.4	63107.6	2579.4	2941.8	61614.6	47805.6	1174.8	1573.6	1007.2		9674.8	28629	17647.6	5793.8	14144.8	42016.6	7790	1687.2	13073.2	13657.4
NGO1040		3987.4	856.4	500.4	495.4	491.2	379.2	479.6	423.6	328.4	458.2		3497.4	2060.2	2361	1986.2	3263.4	890.2	1712.4	1359.6	1428.6	1073		2899	5982	1415.4	931	1111.6	7865.6	11564.6	1187.6	1706	1490.4		2286.6	3113.6	1360	6423.4	1841	1839	1906.6	2455.4	1326.6	3407.2
NGO1044		169	283.2	152.6	143.2	155	164.6	159.2	138.6	104.8	129.8		1966.4	2371.6	1563.8	1652.6	1444.6	2170.4	2847.4	2439.2	2628.2	2463.4		414	324.8	203.8	171.8	164.4	790.2	658.6	519.6	370.8	346		2007.4	2355.6	1532.4	1583	1498.4	2312.8	2536.8	2671.2	2363	2852.6
NGO1063		35350	269.4	4601	28095.8	345.6	43.2	65	212.6	87.8	258.6		19968	34840.4	46903.2	46397.2	4863	9002	29383.6	1282	17318.8	10328.2		1502.4	17061	3687.8	54840.4	3934	62705.8	490.8	7827.4	864.4	42541		32064	51392.6	32848.2	53055	53349.2	46820.6	43185.6	44900.4	45901.6	45152.6
NGO1155		1343	394.8	421	526.6	506	409.4	596	484.8	355.8	434.6		1936.8	945.2	1905.8	2798.2	3274.4	1597	1548.6	2099.6	1904.2	1561		376.6	305.4	1116.4	402.4	897.2	759.8	351.6	1817.4	500	480.2		1115	1192	1512.6	1511.6	2002.6	2108.8	2371.2	1874.2	1725.2	2529.2
NGO1215		220.8	294	188.4	440.6	206.4	192.6	181.2	143.4	128.8	143		1497.6	2309	1415.2	1336.8	1256.2	1197.6	1552.2	1522.6	1354.6	1768		424.6	608.8	379	394.6	367.6	1360.6	687.8	703.2	367	421.2		1256.6	1450.6	930.4	1476	1723.4	1765.2	1868.2	1677.6	1937	1977
NGO1225		3568.2	707.2	748	1596.8	197.8	135.4	623	125.6	202.2	848.6		3670.6	2765.6	9703	2067	1947.8	18897.2	2066.4	3502.4	3432.6	2520.8		61833.6	15146.8	37061.2	6168.2	42770	686.8	744	959.8	1492.2	448.6		11439.6	15992	11385	10294.8	17103	3172.2	14402.8	19296.4	3195.2	10661.2
NGO1276		564.4	486.6	657.8	427.6	988.4	255.2	343	261.4	222.4	224.2		3669.8	2583.6	1612.4	1235	1346	1285	2219	1645.8	1440.2	1927.6		629.6	940.4	769.8	428.8	556.6	1849.4	735.4	2850.6	484.4	521		6607	10774.6	1761	2257.2	1617	1955.2	2035.6	2459.6	1891.8	4545.6
NGO1430		1247.6	266.8	463.6	390	272.4	243	302.2	306.8	187.8	287		1973	643	1559	1863.8	1095.8	866.2	791.6	930.4	983.8	585.6		453.8	224	731.8	355.4	458.6	908.4	1078.4	627.8	419.4	416.6		1572	535.4	1489.8	1680.6	1176.8	1012.4	1160	995.4	686.6	1087
NGO1431		2966.2	727.8	573.2	484	412	319	386	324.8	292	312.6		1768.8	1995.2	1007.6	1134	1453.8	945.8	1026.2	1372.6	1013.6	1177		1348.2	3571.2	1157.6	679	1194.4	3361.2	5707.8	916.2	938.4	1414.8		1085	1431.8	1332.2	1521.8	1082.4	1700	1933.4	1833.4	1834.6	1796.2
NGO1683		1492.8	619.4	678	433.2	531.8	497.4	463.2	438.2	375.6	422.8		1379	1871.4	1210.2	1445.6	1845.2	1353.4	1173	1564	1854.8	1849.4		682.4	755.6	1111.8	455	592.8	1143.8	805.4	1883.8	868.8	590.6		1752.8	1620.4	1266.4	1233.6	1001.4	2044.2	1851.2	3927.2	1580.4	2123.6
NGO1688		5920.8	2166.4	1458.4	1449.2	1365.2	1511.2	1454.8	1095.6	955	1207.8		3598	2300.8	2436.8	1371	3109	1521.2	1554.6	1772.4	1436.2	1346.2		2960	3412.8	4328.4	2148.8	2573.6	2371.4	1938	1701	4040.6	1565.8		2523.8	2729	1576.8	1717.6	1952.4	2475	2393	2263.6	2058.4	3001
NGO1847		3407.8	160.6	192.4	127.8	118.6	82.6	105.2	45.8	73.4	49.6		2330	290.2	1071.2	272.4	2140	-135	95	361	53.2	93.4		354.2	330.6	829.4	409	183.4	817.6	627.8	297.2	227.6	269		275.6	413.8	302.2	415.6	252.4	175	96	266.4	257	489.2
NGO1981		305.4	373.6	300.6	226	257.4	3691.4	245	160.6	174.2	157		2863.8	3760.6	1920	2109.8	1436.6	1758.4	1858.2	1326.6	1781.6	1763		2830.4	716.2	675.8	285.8	345.8	890.2	498	1760.2	321.6	2752		2614.6	2234.6	1861.6	1722	1687.8	1962.4	1686.8	1615	1593.4	1999.2
NGO2054		161.4	174.4	129.8	122	132	117.2	79.4	118	104.6	113.6		1367.4	1725	1308	1577.2	1307	1956.2	2168.6	2225.2	2296.8	2393		202.2	643.8	539.6	80	128.8	523.4	275	496	183	227		1920.2	2297.6	1411.8	1593	1521	2410.2	2486	2672.2	2494.2	3076.6
NGO2086		644.6	1116.4	329.2	527.8	766.4	324.2	387.6	354.2	255.4	274.2		3250.4	3761.2	2463.8	2983.2	2782.6	1854	4016.8	2405.2	2164.8	3457.2		863.4	986.4	1210.4	464.8	1025.4	1659.2	907.8	998.2	572.4	629.2		3471.2	5857.6	2769	3189	2120.2	3206.6	3721.6	4239.8	3022	11307
NGO2105		497.8	504.2	157	313.8	212.4	147	204.8	159	125.4	140		993.4	1006.6	930.8	1296.6	993.4	692.8	1032	1369.6	1003.4	1110.2		263.4	366.2	521.6	265.8	321.4	541.6	435.6	416.4	243.2	243.8		1365.4	1763.6	854.8	1215	1026.8	1367	1501.6	1537.2	1314.2	2532.2
NGO2109		705	426.6	416	562.6	714	691.4	719.2	770.2	609.4	569.4		2602.2	1295	2493.2	2584	2548.2	5080	5305	4527.8	4773.4	3848.8		692.2	337.8	1039.8	437.8	890.4	1287	333.6	1033	517.2	705.4		2861.2	1050.2	1669.8	2593	3224.2	6839.6	4682.4	6041.6	4965.6	6747.4
NGO554		7806.4	1085.6	620	20635.6	1029.4	574	2066.8	421.2	1449	1249.4		4158.6	4975.8	14836.2	9632.2	7178.6	2158.8	6187.2	4906.4	26709.6	6258.6		635.2	3714	1880	729.6	1192.4	999.2	793.4	670	483	627.4		1978	5868.2	1829.6	2473.8	2870.6	2618	3093.6	2457.2	2224.2	2357.8
NHBA		348.8	417	192.4	296.6	205.6	208	170.4	185.8	134.2	130		1336	2560.2	1353.4	1390	1241.2	1655.2	1904.2	1848.6	1481.8	1803		977.4	579.8	426.4	374.4	373.6	1114.2	624.4	711.6	648.4	385		2333.6	2474.6	1917	1395.2	1576.8	1851.8	2032.2	2546.8	1961.2	2670.8
NspA		348.4	104.4	325	523.6	738.2	243.8	430.6	134.4	232	363.4		521	107.8	640.4	833.4	228.2	658	773	846.2	597.2	675.6		1039.6	228.8	1208.6	743.4	1408	1285	459.8	1719.2	908	3227.8		516.6	42.6	565.4	886.2	947.4	789	700.8	990.4	750.2	884.6
Opa1		463	497.4	1043.2	239.8	1810.8	3484	1139.4	7828.6	3029	9280.8		889.2	-40.8	608.4	685.4	1635	1259.4	1451.6	1443.8	1430.8	1271.6		589.6	1414.4	994.4	198.4	988.4	3069.4	22425.2	1209.6	583	1056		1158	1718.6	1708.6	1299.4	3039.6	8447.8	8209	430.8	850.4	4899.2
Opa10		3459.6	350.2	397.4	361.2	403.6	247.4	265.8	203.2	189.6	213.6		3455	1585	2576	2258.4	3165.4	2150.4	1970.8	2305.2	2213.6	2300		606.6	357	1253.4	624	459.8	918	510.4	576.4	365.6	488.4		1854.2	1616.8	1937.4	1928.4	2019.8	2550.6	2682.4	2383.2	2333.8	2463.2
Opa2		9439	1635.2	1331.6	2253.2	8235	34338	18257.2	7021.8	40934.6	1574		426.4	661	251	593.6	1652.4	9632.2	12257.6	4275	5758.6	4658.6		2978.8	9375.8	2973	1907.4	4613.4	897	2669	344.4	2697.2	1887		611.6	1039.8	1777.6	601.4	3892.4	3937.6	7534.8	35864.6	4349.8	6810.2
Opa3		189.2	1094.6	237.6	204.8	31657	411.8	234.2	8129.2	6548.6	846.8		655.8	-68.4	473.8	241.6	3446.6	1896.6	2471	2090.8	1500.8	1502.4		23946.8	17715.4	42635.2	9077.6	21995	32332.6	3550	13842.6	18614.2	6200		2310.6	806.2	4482.8	5718.2	2533.2	8507.2	2263.4	3932	10300	40697.2
Opa4		23239	220	939.2	576	29892.4	7530.4	1576.4	24831	13466	6941		1044	63.4	1009.2	646	2600	9401.6	11694.4	6565.2	3093	12031		2239.4	7916.2	964.2	492.8	3980.6	948.8	2248.6	906	11387.8	2449.2		1636.8	637.6	18477.6	2506.4	5161.4	10173.6	10675.4	43381.6	10934	23524.8
Opa5		12758	38248.6	17494.6	8727.2	30945	61641	59887	61625.4	61486.4	61678		440.4	555.6	753.4	594.2	1103.6	31724	29846.6	37129.4	40002.6	43692.8		16352.2	23636.6	13429.8	7143.2	28780.4	18848.4	34841	14316.8	15499.2	25258.6		305.4	1559.8	1275.6	1292.4	2496.6	22571.6	23884.2	41995.6	35956.2	41338.2
Opa58		15070.2	8013.2	31870	7876.4	20233	62539.8	62619.6	62318.6	61805.6	61833.4		367.8	254	1716.4	1373.4	3388	46642.8	46114.2	47406.6	39940.8	26696		31946.8	30897.2	39183.8	32972.6	61758.8	38865.8	30617	48680.6	43782.8	60074.4		810.8	841.2	10689	1653.4	22135.8	45646.6	42470.8	44337.2	40904.2	44575.4
Opa6		292.2	268.6	278.4	277	364.4	298.4	207.2	3947.6	2482.2	295.8		573.6	371.2	719.2	598.2	1430.4	2078.4	1741	1690	1935.6	1306.4		2875.4	1311	3453.8	5885	7130.6	7359.6	2238.4	4884.2	898.2	10992		2118	833.2	3819.2	2001.4	2961.4	10530.4	2899.8	2818.8	3413.6	2744
Opa7		48812.6	2556.8	6009.6	6353.2	9960.2	43446.4	20645.8	14043.4	51759.4	13031.6		1576.6	707	1343.2	3476.4	4301	13423	17620.8	7728	8319.2	17518		7751.2	15931.6	11819.2	6517.2	11187.8	3443.2	3754.6	1816.8	19725.4	3504		2943.8	1872	26882	3699.2	18753.2	4752.4	9449.2	41162.4	5638	14059.4
Opa8		34671.2	37925	61801.2	43036	59845.6	60838.2	59887.6	61647.2	61553.2	62258.8		963.6	288.8	3725.2	2781.8	3242.2	36755	38733.6	32608.4	43741.8	42682.4		43230.8	27315	58183.8	40000.8	61521.8	58122.8	43163	60876	49716.4	59501.2		1922	1722.6	5219.6	10450.2	19868.6	17461.2	39072.4	26684.4	36052	39169.8
Opa9		15663.6	3866.6	17452.4	2987	7635.8	33063.8	59065.2	60147.2	33554.2	59755.8		856.4	518.8	1706.6	1391.4	1590.8	20366.2	30320	43905.6	14899.2	12121.4		48350	37033.8	39585.4	34188	60778.2	55039.4	48942.4	52506	52901	59442.8		2232.6	2656.4	19288.6	4911.2	11821	22552.6	25007.6	44323.8	16281.6	43710.8
OpaD		56909.2	7247.6	40738.2	3827	11367.2	59449.8	62032.8	62643	41492.8	62313.8		2018.8	1330.4	3623.6	2665	2475.4	31580.2	32663.4	47217	27757.2	17657.8		62675.2	61079.4	44535.2	59417.4	62667.2	62310.8	62628.8	57654.6	58404	61401.2		6308.8	14000.4	32822	8955.6	17447.8	31872.4	27265.2	44555.8	21581.6	41879.8
PAP2		239.6	203.4	113	259.2	224.2	138.8	343.2	258.2	140.6	163.2		1405.4	1422.6	1555.6	1214	1685	1532.4	7111.8	1677.2	1724.8	1838		301	282.2	401	156.8	275.8	492	315.6	464.4	296.4	375.6		1495.6	1348.8	1490	1448.2	2803.6	1847.8	1872.6	2415.2	1999	2161.2
Phospholipase		5652.2	711.8	1094.4	694.6	529.4	488.6	543.2	413.6	417	488.6		4595.8	2495.6	3293.2	1980.4	3618	1597.8	1448.8	1548.2	1485.6	1467.6		725.2	699.4	1929.6	918.6	601.8	1275.6	837.6	846.6	734.2	638.8		1774	2378.2	1671.4	1922.2	1568.6	2135	1980.6	2212	1894.2	2103.2
PilC		1455	1301.4	836.2	744.8	637.6	702.4	799.8	541.4	549.4	625.4		1475.4	2698.8	1529.6	1399.6	1382.2	1811	2017.2	1958	1719.4	2705.2		1141.6	1504.6	1285.6	1027.2	886	3409.2	1595.8	1310.4	914.4	815		3097.4	2730.6	2270	1868.4	1459	7841.4	6345	2802	2315.2	3102.8
PilE		859.6	817.8	591.6	605.8	18407	817.6	939.8	8123	835	448		1929.4	2246.6	1332.8	1700	1514	1882.6	2345.6	2000.4	1977.6	2386.2		1197.8	2368.4	1565.6	507.2	961.4	13827	2032.8	1470.8	1364.2	1319.2		2278.4	1893.8	2462.8	1731.2	1255.8	2962.2	2930.8	2506.6	2408.8	3809.8
PilN		353.8	288	146.4	190	202.4	142.4	138.6	140.2	90.6	109.4		2832.4	5483.2	2282	3238.2	9053.6	3273.2	12404.6	3982.8	2313.2	2891.2		349.4	268.6	765	170.6	329.2	588.8	270.8	387.6	249.4	297.2		9218	9603.8	15250	11265.4	6168	14820.2	31476.4	4353.8	8457	9726.4
PilQ		5007	1737.8	2355.4	2389.4	40035	38704.4	1710	3973.4	2621.6	2619.6		658.4	818.4	581.6	747.8	903.4	875.6	746.4	805.8	1096.8	1087		5203.2	2314	5805.2	1302.4	1045	57305.6	2048.6	7425.4	4681.8	1377.4		725.8	851.2	749.6	854.6	839.4	1266.2	1031.4	1144.4	1094.2	1613.6
PorB		4059	4276.2	3108	1724.6	60569.8	61069	61981.2	61518.2	60415.6	59997.2		33785.4	2156.4	1943.2	2969.2	5526.4	1765.4	2634.4	1496.4	2440.8	1305		134.2	10.6	57.6	59.8	614.6	-19.6	255.8	354.6	-17	782.2		2447.4	2745.8	1403	1846.8	1794.4	1665.8	1437.4	1588.4	4810.4	2130.2
PorB_1103_92		1853.8	3807.4	4626	1002.8	2430.8	7857.4	1593.6	754.8	9385.4	60359.2		100	101.4	147.4	77	20758.2	46718.4	45685	45881.8	43494.2	43475.6		847.6	644.6	400.4	310	282	1143	1045.6	550.8	521.2	365		50.6	115.2	-25.4	169	1085.6	3312.6	3656.8	2641	2944.8	1349.2
PorB_1140_93		5921	57568.8	3120	940.8	15813.2	6324.6	1081.6	315.8	62397.2	58374		1965.4	2365.2	5786.8	1666.6	2050	38005	6013	2515	3514.4	5338		696.8	487	299.4	250.2	235.4	1013.2	957.6	550.2	470	332		2647.6	2907	1502.2	1783	1697	2543.4	2540.8	2669.6	2415.8	2784.8
PorB_513_87		720.4	577.8	56193.8	343.2	496.4	322.6	363	245.2	248.8	262.4		4758	7461	6473.4	2866	6570.2	31776.2	7602.4	5165.8	9145.6	7426.2		797	724	533.4	357	323.4	1587	1132.8	761.2	642.8	416		3668.6	3687.4	2272.2	2407.2	2169.6	3606.6	4062.8	3648.4	3312.2	4396.8
PorB_517_88		778.8	612.8	571.2	313.4	278.2	370	317.2	234	834	253.6		1484.8	1561.8	7396.6	1100.2	1489	2192.8	2014.2	1306.4	2070.8	2614.8		778.8	707.6	457	303	242.2	1430.4	1018.6	668.6	528	395.6		2116.8	2179.8	1274.8	1357.2	1546	2173.6	2016.6	2329.2	1830	2442
PorB_537_89		606.8	956.4	351.2	291	540.6	281.8	294.2	218.8	230.2	324.6		1648.8	1681.8	1380.2	1139.2	1371.2	2185.2	2270.4	2021.6	1960.4	2117.8		717.4	886.4	401.2	285.8	249.2	1318	1082.2	655.8	556.6	393.4		2050	2206.8	1449	1427.2	1611.2	2380.6	2196.6	2485.4	1982.2	3005.4
PorB_544_90		5558.2	47966.8	3373.4	939.6	13354.8	7496	1161	334	62365	60250.8		1661.4	2041.4	1323.8	1553.6	1907.8	2247.4	2462.2	2209.4	2252.8	2526.4		714.8	558.6	394.8	297	238.4	1204.8	1091.6	562	487.8	372.8		2490.8	2487.6	1416	1587.2	1661.8	2468.4	2591	2564.2	2244.8	3085.4
PorB_699_91		635.6	658	354.4	322.8	306.2	328.8	332	251	557.2	462		3257.2	5960.4	8998	2405.8	5842.2	38154.2	6531	3632.6	9098.6	6210.8		849	6364.6	414.6	305.6	276.4	1654.4	1239.8	769.6	818.8	430.4		2928.8	2600.8	1682.2	1740.4	1775.8	2417.8	2775.6	2695.4	2376.4	2996.4
Potf3		771.6	997.2	502	605.4	536.2	574.8	1047.6	602.6	437.8	617		1405	1638.6	1362	1313.4	1365	2003.6	2567.8	2322	2327.6	2835.8		1439.2	18863.4	6908.6	49634	1992.8	36673.4	61066.8	1353.2	5069.8	4974.6		2451.4	2510.6	1507	1512	1738	2479.4	2774.4	2824.4	2594.4	2928.6
RmpM/PIII		594.6	562.8	449.6	360	459.6	333.6	302.6	287.2	249.6	310.2		2763	4431	2568.8	4391.2	3508	2670.4	5804.6	2934.8	2564.6	2472.4		695.4	846.2	1404.8	386.4	534.6	21033.6	991.2	1002.2	631	546.4		4744.6	30208.2	8864.8	13636.4	3595.6	6622.2	8902.2	6720.6	14257.8	4407.2
TamA		1910	1267.6	1023.2	865.6	719.8	788.6	1023.6	740.8	619.8	768.6		2099.2	2692.8	12063.4	2179.8	2294.2	1652.8	1625.2	1658.2	1776.8	1881.2		859.6	925.4	1394	592	702.2	2458.8	1504.8	1721.2	1021	949		2269.6	2340.4	1244.6	1752.2	1778.2	2122	2258	2218.6	2167	4157.6
TamB		976.8	893.8	486	522.2	452	453.2	588.2	426.8	351.6	429.2		1420.4	1738.6	1206.4	1816.4	1679.8	1144.4	1410.8	1327	1319.8	1224.4		512.8	509	846.8	365.2	558.8	1669.4	952.2	1180.4	603	621.2		2005.6	2717.2	1199.4	2762.8	1655.4	2581.2	2369	1769.8	1583.4	2683.2
Ton1		1152.6	415.8	812.4	489.8	371.8	617.8	749.2	789.6	1263.6	1199.4		1051.6	145.8	2590.6	863.8	1249.4	2841.4	2515.8	1830.4	2210	1509.2		697.6	809.8	815	465	446.2	1645.4	278.2	1597	780	631.8		1203.2	454	723	1899.4	849.6	2219.4	2282.4	2247.4	2434.6	2387
Ton2		1898.2	1717.8	2099.4	1267.6	1505.6	1797.6	1698.4	1374.6	1299.2	1676.4		1799.8	2703.6	5646.2	2342.4	3465.6	2339.6	3092.8	2740.4	3156.2	2641.2		1246.4	1928.8	5063.2	1335.6	1697.4	2949	2520.2	60945.6	7275.2	1471.8		2650.8	6000.6	4921	9191.4	4320.8	3894.4	5498.4	14031.6	12060.2	10440.6
Ton3		851.8	499.2	227.4	262.2	448.8	814.2	1017.6	625.2	512.2	1206.2		284.4	1095.4	341.4	620.4	540.2	1916.4	2264.4	997.2	765	3673.8		312.4	776.4	567.4	203.8	444.8	572.4	417.8	464.6	418.8	426.4		460.6	598	215.2	463	627.6	1976.6	1618.4	722.2	529.6	2337
Ton4		166.2	74.6	134.6	201.2	746	1276	1000.2	629.4	606.4	829.4		-54.2	176.6	440.4	283	1101.2	1371.6	2079.6	2037.6	1511.8	1597.4		122	141.2	592.4	141	691	194.2	56.6	461.2	174.4	831.6		260.8	2.8	414.2	460.8	1108	2486.6	2211.4	2453.4	4444.8	2613.2
Transferrin A		1923	2457.2	407.4	735	831.2	521	478	462.2	334.8	445.6		4121.6	6271	2621.6	4621	3041.2	2503.2	3057	2753.6	2681.6	2253.8		1529.2	1666	1422.2	591	1349.2	1993.4	1757.4	1065	718.2	883.4		4590.2	5900.2	1772.2	3199.6	1512.4	4115.8	4960.2	3855.4	2633.4	5578
Transferrin B		822.6	229.8	162.8	196.4	191	234.2	309.6	208	212.4	346.6		1455.2	896.8	889.2	1167.4	1584.8	1837.6	2152	1780.2	2066.4	2429.2		256	239.6	363.8	180.8	194.8	551.4	413.4	330	252.6	214.8		974.8	966.2	742.6	725.6	880.2	2099.8	2213.6	1786.8	2823	2527
VacJ		374.4	525	349.6	1028.2	333.4	219.8	292.6	209	251.2	259.8		4135.8	4982.6	3494	9615	7422	2026	2316.4	2213.2	3151.8	2742		512.8	484.6	474.8	263.6	770.8	948	527.4	568.6	362	459.2		2952	3670.4	2080.2	1918.2	3390	2474.8	2719.8	2433	2297.6	3462
