# Supplementary material for: Tackling immunosuppression by Neisseria gonorrhoeae to facilitate vaccine design
Source: PLoS Pathog. 2024 Nov 14;20(11):e1012688. doi: 10.1371/journal.ppat.1012688 (PMC11594432; doi:10.1371/journal.ppat.1012688)
Supplement: S5 Data — (XLSX) [file ppat.1012688.s005.xlsx]

## Sheet: Figure 8
Data used to plot cytokine quantification in Figure 8
Panel A
Immunisation group		PBS alone					fHbp alone					fHbp + Ng PorB OMVs					fHbp + Nm PorB OMVs
	Stimulation	Mouse 1	Mouse 2	Mouse 3	Mouse 4	Mouse 5	Mouse 1	Mouse 2	Mouse 3	Mouse 4	Mouse 5	Mouse 1	Mouse 2	Mouse 3	Mouse 4	Mouse 5	Mouse 1	Mouse 2	Mouse 3	Mouse 4	Mouse 5
	ConA	3945.97	5358.41	5334.2	6221.75	5207.46	7203.32	5971.86	4920.23	7808.11	8611.32	4222.17	4920.23	10151.1	6716.89	7990.81	4320.71	7553.54	7855.33	6949.07	7460.49
	Ng PorB OMVs	392.267	594.009	372.169	266.883	342.049	2336.82	889.055	1551.18	0	1259.6	4233.74	9063.98	6177.83	4175.93	6152.76	4291.69	11981.7	9028.26	17931.3	18579.2
	Nm PorB OMVs	372.169	382.216	181.928	211.884	332.016	2700.03	1058.29	873.719	1851.12	1099.47	6096.47	9013.99	4701.09	4589.3	4677.51	8893.07	15449.8	11716.9	20872.3	19425.3
	No stimulation	1.74535	3.8382	2.84067	1.64587	1.34755	4.33759	1.54642	1.14875	0.552761	0.254991	1.94435	0.254991	0.552761	1.34755	3.73837	2.94035	0	0.354231	0.652052	3.73837
Panel B
Immunisation group		PBS alone					fHbp alone					fHbp + Ng PorB OMVs					fHbp + Nm PorB OMVs
	Stimulation	Mouse 1	Mouse 2	Mouse 3	Mouse 4	Mouse 5	Mouse 1	Mouse 2	Mouse 3	Mouse 4	Mouse 5	Mouse 1	Mouse 2	Mouse 3	Mouse 4	Mouse 5	Mouse 1	Mouse 2	Mouse 3	Mouse 4	Mouse 5
	ConA	181.392	81.2498	77.4804	77.9759	53.5746	49.1113	43.0297	41.4289	22.3032	15.494	9.32817	10.0348	32.7756	29.3563	25.6605	9.91695	14.8373	11.3336	6.5138	10.3886
	Ng PorB OMVs	0	0	0	0	0	0	0	0.308879	0	0	6.16337	7.15704	6.16337	4.53197	14.4796	2.79121	14.7181	19.0346	12.1622	17.8309
	Nm PorB OMVs	0	0	0	0	0	0.308879	0	0	1.00013	0	8.74023	7.21557	9.1517	5.87157	16.451	3.7187	14.1818	17.1104	15.6135	20.1816
	No stimulation	0	2.27042	0.884838	0	0	0	0	0	0	0	0	0	0	0	0	0	0	0	0	0
Panel C
Immunisation group		PBS alone					fHbp alone					fHbp + Ng PorB OMVs					fHbp + Nm PorB OMVs
	Stimulation	Mouse 1	Mouse 2	Mouse 3	Mouse 4	Mouse 5	Mouse 1	Mouse 2	Mouse 3	Mouse 4	Mouse 5	Mouse 1	Mouse 2	Mouse 3	Mouse 4	Mouse 5	Mouse 1	Mouse 2	Mouse 3	Mouse 4	Mouse 5
	ConA	554.845	376.839	404.127	280.761	277.06	326.528	400.489	318.114	304.224	182.544	332.361	243.352	420.937	414.389	493.797	315.032	365.341	366.359	332.361	428.232
	Ng PorB OMVs	444.104	418.331	389.817	364.832	350.166	525.025	391.228	466.176	449.816	443.694	1163.55	1014.32	1248.5	942.131	2073.98	788.932	1226.69	1201.64	1650.09	1748.92
	Nm PorB OMVs	473.202	432.043	442.872	405.03	443.694	598.695	581.561	403.674	526.465	464.208	1205.05	1078.37	1183.58	947.852	1487.67	1053.8	1734.22	1758.31	2627.72	3265.32
	No stimulation	0	0	0	0	0	0	0	0	0	0	0	0	0	0	0	0	0	0	0	0
Panel D
Immunisation group		PBS alone					fHbp alone					fHbp + Ng PorB OMVs					fHbp + Nm PorB OMVs
	Stimulation	Mouse 1	Mouse 2	Mouse 3	Mouse 4	Mouse 5	Mouse 1	Mouse 2	Mouse 3	Mouse 4	Mouse 5	Mouse 1	Mouse 2	Mouse 3	Mouse 4	Mouse 5	Mouse 1	Mouse 2	Mouse 3	Mouse 4	Mouse 5
	ConA	60.253	88.0883	57.254	46.773	28.8617	48.2688	55.7552	55.006	57.254	138.172	106.994	59.5031	50.5135	113.06	191.141	76.0304	72.2689	97.9092	58.0035	88.0883
	Ng PorB OMVs	18.4457	27.3722	42.2886	0	0	14.7315	0	16.2168	25.8832	28.8617	548.527	925.82	509.217	803.658	1682.16	369.277	1022.56	1000.73	1451.96	1297.78
	Nm PorB OMVs	0	0	0	0	0	27.3722	28.1169	22.9068	0	67.008	632.605	1833.15	411.337	0	1453.04	382.981	1446.55	1010.2	1928.36	1812.3
	No stimulation	0	0	0	0	0	0	0	0	0	0	0	0	0	0	0	0	0	0	0	0
Panel E
Immunisation group		PBS alone					fHbp alone					fHbp + Ng PorB OMVs					fHbp + Nm PorB OMVs
	Stimulation	Mouse 1	Mouse 2	Mouse 3	Mouse 4	Mouse 5	Mouse 1	Mouse 2	Mouse 3	Mouse 4	Mouse 5	Mouse 1	Mouse 2	Mouse 3	Mouse 4	Mouse 5	Mouse 1	Mouse 2	Mouse 3	Mouse 4	Mouse 5
	ConA	9.26554	12.9613	10.32	8.73873	9.08991	13.4904	11.1997	13.314	15.9634	14.9028	8.03675	8.38767	4.01013	11.0237	11.7278	14.5495	17.2023	12.2562	15.6097	10.32
	Ng PorB OMVs	60.128	75.4524	68.8801	39.7803	54.4004	60.4987	95.847	69.4416	69.2544	92.1914	74.3224	81.124	36.5219	67.5713	61.0551	121.076	130.453	97.1976	116.721	140.747
	Nm PorB OMVs	45.4186	55.6906	48.5249	28.2454	41.7771	57.5369	50.357	83.0225	43.414	83.9732	89.1247	76.2066	35.9799	77.7168	72.0665	142.78	114.355	107.882	108.468	125.054
	No stimulation	0	0	0	0	0	0	0	0	0	0	0	0	0	0	0	0	0	0	0	0
Panel F
Immunisation group		PBS alone					fHbp alone					fHbp + Ng PorB OMVs					fHbp + Nm PorB OMVs
	Stimulation	Mouse 1	Mouse 2	Mouse 3	Mouse 4	Mouse 5	Mouse 1	Mouse 2	Mouse 3	Mouse 4	Mouse 5	Mouse 1	Mouse 2	Mouse 3	Mouse 4	Mouse 5	Mouse 1	Mouse 2	Mouse 3	Mouse 4	Mouse 5
	ConA	16.0704	10.2324	8.94466	10.7133	5.5408	1.71662	1.95933	5.98934	4.58913	2.29435	2.23333	1.38419	3.43265	4.52614	2.02013	2.96903	2.14188	2.32489	2.02013	1.14335
	Ng PorB OMVs	3.12324	4.21201	2.8459	4.18067	3.80569	8.81055	3.49469	4.87329	6.15024	4.05546	11.1977	18.7213	15.8454	14.513	9.24741	14.8065	19.2743	11.546	6.60273	11.302
	Nm PorB OMVs	3.65002	5.19036	3.99294	3.61893	4.74686	8.47643	2.66159	5.38129	4.84166	6.24695	7.71417	14.917	17.9404	14.3667	7.48387	21.2128	14.2937	9.4162	7.35261	12.7801
	No stimulation	0	1.1133	0	1.14335	1.38419	2.50835	1.71662	1.14335	1.68634	1.47471	1.20349	1.92894	1.59556	2.53897	2.63092	2.08098	1.80754	2.75369	2.50835	3.09238
