# Supplementary material for: Tackling immunosuppression by Neisseria gonorrhoeae to facilitate vaccine design
Source: PLoS Pathog. 2024 Nov 14;20(11):e1012688. doi: 10.1371/journal.ppat.1012688 (PMC11594432; doi:10.1371/journal.ppat.1012688)
Supplement: S6 Data — (XLSX) [file ppat.1012688.s006.xlsx]

## Sheet: Figure S2
Data used to plot growth curves
Strain	WT FA1090			FA1090 ΔrmpM			FA1090 + Nm porB			FA1090 + NmporBΔrmpM
Time (mins)	Replicate 1	Replicate 2	Replicate 3	Replicate 1	Replicate 2	Replicate 3	Replicate 1	Replicate 2	Replicate 3	Replicate 1	Replicate 2	Replicate 3
0	0.029402	0.04492	0.046644	0.06	0.060437	0.055264	0.005264	0.050092	0.065609	0.084575	0.096644	0.113885
20	0.077678	0.093195	0.086299	0.036299	0.063885	0.050092	0.029402	0.067333	0.060437	0.098368	0.10354	0.096644
40	0.079402	0.093195	0.089747	0.034575	0.065609	0.060437	0.05354	0.075954	0.065609	0.155264	0.141471	0.131126
60	0.125954	0.131126	0.131126	0.063885	0.088023	0.084575	0.093195	0.108713	0.096644	0.191471	0.172506	0.160437
80	0.146644	0.15354	0.146644	0.093195	0.112161	0.098368	0.12423	0.141471	0.127678	0.225954	0.208713	0.198368
100	0.19492	0.19492	0.186299	0.134575	0.143195	0.141471	0.156989	0.17423	0.162161	0.258713	0.239747	0.225954
120	0.239747	0.243195	0.234575	0.167333	0.181126	0.17423	0.182851	0.205264	0.186299	0.270782	0.25354	0.234575
140	0.313885	0.319057	0.306989	0.22423	0.231126	0.222506	0.210437	0.222506	0.215609	0.270782	0.255264	0.234575
160	0.369057	0.384575	0.369057	0.270782	0.275954	0.27423	0.24492	0.258713	0.246644	0.282851	0.263885	0.250092
180	0.446644	0.455264	0.446644	0.329402	0.336299	0.32423	0.288023	0.291471	0.277678	0.289747	0.270782	0.263885
200	0.52423	0.525954	0.52423	0.384575	0.391471	0.386299	0.30354	0.30354	0.305264	0.286299	0.279402	0.267333
220	0.617333	0.636299	0.619057	0.451816	0.458713	0.448368	0.327678	0.334575	0.325954	0.301816	0.289747	0.277678
240	0.696644	0.719057	0.706989	0.558713	0.55354	0.539747	0.356989	0.363885	0.367333	0.29492	0.296644	0.284575
260	0.775954	0.781126	0.781126	0.619057	0.617333	0.619057	0.382851	0.384575	0.393195	0.296644	0.296644	0.281126
280	0.862161	0.85354	0.869057	0.679402	0.686299	0.682851	0.425954	0.422506	0.434575	0.301816	0.298368	0.291471
300	0.877678	0.848368	0.877678	0.786299	0.763885	0.788023	0.460437	0.450092	0.462161	0.310437	0.315609	0.313885
320	0.877678	0.846644	0.869057	0.87423	0.869057	0.881126	0.498368	0.477678	0.498368	0.322506	0.317333	0.305264
340	0.881126	0.832851	0.863885	0.888023	0.912161	0.915609	0.525954	0.500092	0.52423	0.313885	0.319057	0.310437
360	0.858713	0.820782	0.84492	0.898368	0.919057	0.938023	0.579402	0.556989	0.570782	0.317333	0.320782	0.319057
380	0.836299	0.793195	0.82423	0.882851	0.929402	0.92423	0.632851	0.608713	0.625954	0.322506	0.334575	0.341471
400	0.806989	0.769057	0.805264	0.850092	0.913885	0.906989	0.677678	0.655264	0.684575	0.338023	0.341471	0.346644
420	0.789747	0.739747	0.775954	0.817333	0.87423	0.870782	0.72423	0.69492	0.736299	0.346644	0.372506	0.35354
440	0.770782	0.722506	0.763885	0.805264	0.846644	0.848368	0.767333	0.74492	0.784575	0.351816	0.386299	0.363885
460	0.751816	0.688023	0.743195	0.779402	0.82423	0.815609	0.817333	0.779402	0.834575	0.367333	0.39492	0.379402
480	0.717333	0.679402	0.715609	0.748368	0.793195	0.793195	0.839747	0.822506	0.881126	0.367333	0.420782	0.382851
