# Supplementary material for: Tackling immunosuppression by Neisseria gonorrhoeae to facilitate vaccine design
Source: PLoS Pathog. 2024 Nov 14;20(11):e1012688. doi: 10.1371/journal.ppat.1012688 (PMC11594432; doi:10.1371/journal.ppat.1012688)
Supplement: S7 Data — (XLSX) [file ppat.1012688.s007.xlsx]

## Sheet: Figure S4
Data used to plot SBA figure
Panel A	Immunisation group	PBS alone			fHbp alone			fHbp + Ng PorB OMVs			fHbp + Nm PorB OMVs
		Replicate 1	Replicate 2	Replicate 3	Replicate 1	Replicate 2	Replicate 3	Replicate 1	Replicate 2	Replicate 3	Replicate 1	Replicate 2	Replicate 3
	HI-NHS only	105.7	93.81	91.08	110.13	99.47	91.41	103.52	106.06	96.12	92.97	98.4	97.58
	HI-NHS + 1/1000	99.48	100	94.84	108.23	102.63	102.02	110.55	100	93.2	100	103.21	104.03
	NHS only	100	100	100	100	100	100	100	100	100	100	100	100
Serum dilution	1/1000	101.04	98.45	115.96	123.42	93.16	101.52	0	0.51	2.43	28.65	17.65	36.02
	1/2000	96.89	103.09	99.06	117.09	100	106.06	21.11	19.19	40.78	32.43	27.27	37.63
	1/4000	100.52	97.94	99.06	132.91	93.16	103.54	29.15	34.34	52.43	67.03	63.64	78.49
	1/8000	90.67	100.52	97.18	114.56	82.63	100	67.34	85.86	70.39	97.3	90.37	88.71
	1/16000	100	94.85	97.18	110.76	90	89.39	87.44	104.55	94.66	94.59	82.89	95.16
	1/32000	92.23	83.51	94.37	108.23	89.47	91.41	89.95	99.49	97.57	92.97	80.75	95.16
	1/64000	97.93	102.06	96.24	100	85.79	92.93	95.98	104.04	94.17	102.16	81.82	98.39
Panel B	Immunisation group	PBS alone			fHbp alone			fHbp + Ng PorB OMVs			fHbp + Nm PorB OMVs
		Replicate 1	Replicate 2	Replicate 3	Replicate 1	Replicate 2	Replicate 3	Replicate 1	Replicate 2	Replicate 3	Replicate 1	Replicate 2	Replicate 3
	HI control (no sera)	93.21	111.61	131.72	83.23	126.98	120.51	88.2	123.19	138.69	94.51	125.61	144.27
	HI NHS + 1/250 serum	119.14	118.71	130.34	113.17	134.13	132.05	118.63	121.01	140.15	115.85	118.6	139.69
	No serum control (+NHS)	100	100	100	100	100	100	100	100	100	100	100	100
Serum dilution (1/)	250	79.01	71.61	102.07	96.11	104.76	96.79	19.88	14.49	20.44	12.8	1.4	12.98
	500	82.72	83.87	116.9	91.02	95.24	110.9	45.96	48.55	48.91	46.95	23.16	36.64
	1000	94.44	76.77	100	90.42	97.62	103.21	76.4	68.12	70.07	62.8	49.82	68.7
	2000	104.94	86.13	110.34	88.62	96.03	100	91.3	79.71	92.7	98.17	69.47	86.26
	4000	93.21	98.06	104.14	97.6	111.11	101.92	90.68	77.54	84.67	96.34	71.58	93.89
	8000	104.32	89.68	91.72	88.62	108.73	87.5	103.11	85.51	83.94	97.56	89.12	98.47
	16000	87.65	94.19	108.97	95.81	102.38	88.46	101.24	94.2	102.19	92.07	88.42	93.13
Panel C	Immunisation group	PBS alone			fHbp alone			fHbp + Ng PorB OMVs			fHbp + Nm PorB OMVs
		Replicate 1	Replicate 2	Replicate 3	Replicate 1	Replicate 2	Replicate 3	Replicate 1	Replicate 2	Replicate 3	Replicate 1	Replicate 2	Replicate 3
	HI control (no sera)	97.31	95.48	103.16	108.84	102.79	108.54	87.17	90.09	106.08	87.82	98.31	104.14
	HI NHS + 1/250 serum	109.68	89.45	93.68	115.47	98.32	109.15	110.7	88.68	97.79	104.06	95.51	120.12
	No serum control (+NHS)	100	100	100	100	100	100	100	100	100	100	100	100
	250	101.08	86.43	84.74	96.69	96.65	100.61	1.6	0.47	1.66	16.24	8.99	24.26
	500	100	94.97	97.89	102.76	103.91	104.88	7.49	7.08	11.6	33.5	32.02	40.24
	1000	107.53	96.48	87.37	102.76	101.12	104.27	35.29	23.11	59.12	59.39	57.87	63.91
	2000	97.31	94.47	97.37	110.5	107.26	106.1	69.52	62.26	67.96	77.16	78.09	82.25
	4000	103.76	100	97.37	107.18	102.79	112.2	100.53	85.85	85.64	76.14	102.81	89.35
	8000	92.47	103.02	95.79	100.55	96.65	112.2	101.07	90.09	104.42	86.29	104.49	102.37
	16000	97.31	105.53	102.63	97.24	105.03	104.27	97.33	95.28	97.79	91.88	106.18	103.55
