# Supplementary material for: Tackling immunosuppression by Neisseria gonorrhoeae to facilitate vaccine design
Source: PLoS Pathog. 2024 Nov 14;20(11):e1012688. doi: 10.1371/journal.ppat.1012688 (PMC11594432; doi:10.1371/journal.ppat.1012688)
Supplement: S2 Table — Label-free quantification of three independent replicates of each OMV. (XLSX) [file ppat.1012688.s009.xlsx]

## Sheet: Sheet1
Protein FDR Confidence: Combined	Accession	Description	Exp. q-value: Combined	Sum PEP Score	Coverage [%]	# Peptides	# PSMs	# Unique Peptides	# AAs	MW [kDa]	calc. pI	Score Sequest HT: Sequest HT	# Peptides (by Search Engine): Sequest HT	# Razor Peptides	Abundance Ratio: (Mutant) / (Control)	Abundance Ratio Variability [%]: (Mutant) / (Control)	Abundances (Grouped): Control	Abundances (Grouped): Mutant	Abundances (Grouped) CV [%]: Control	Abundances (Grouped) CV [%]: Mutant	Found in Sample: [S1] F1: Sample, Ng1, Control	Found in Sample: [S2] F2: Sample, Ng2, Control	Found in Sample: [S3] F3: Sample, Ng3, Control	Found in Sample: [S4] F4: Sample, Nm1, Mutant	Found in Sample: [S5] F5: Sample, Nm2, Mutant	Found in Sample: [S6] F6: Sample, Nm3, Mutant
High	Q5FA09	Septum formation inhibitor Maf OS=Neisseria gonorrhoeae (strain ATCC 700825 / FA 1090) OX=242231 GN=NGO_0225 PE=4 SV=1	0	14.059	8	5	9	5	628	68.7	9.26	13.03	5	0			186.9	13.1	80.25		Not Found	High	High	High	Not Found	Not Found
High	Q5F5C7	Cell division protein OS=Neisseria gonorrhoeae (strain ATCC 700825 / FA 1090) OX=242231 GN=NGO_2002 PE=4 SV=1	0	8.539	10	2	3	2	274	29.4	8.32	9.2	2	0							Not Found	Not Found	High	High	High	Not Found
High	Q5F878	Succinate--CoA ligase [ADP-forming] subunit beta OS=Neisseria gonorrhoeae (strain ATCC 700825 / FA 1090) OX=242231 GN=sucC PE=3 SV=1	0	6.083	7	2	3	2	388	41.3	5.44	7.39	2	0							Not Found	Not Found	Not Found	High	High	High
High	Q5F969	Long-chain fatty acid--CoA ligase OS=Neisseria gonorrhoeae (strain ATCC 700825 / FA 1090) OX=242231 GN=NGO_0530 PE=4 SV=1	0	3.737	2	1	1	1	517	57.4	9.13	2.24	1	0							Not Found	Not Found	Not Found	High	Not Found	Not Found
High	Q5F9Q2	Cysteine synthase OS=Neisseria gonorrhoeae (strain ATCC 700825 / FA 1090) OX=242231 GN=NGO_0340 PE=3 SV=1	0	3.715	4	1	1	1	310	32.7	6.05	2.54	1	0							Not Found	Not Found	High	Not Found	Not Found	Not Found
High	Q5F5J3	Glyceraldehyde-3-phosphate dehydrogenase OS=Neisseria gonorrhoeae (strain ATCC 700825 / FA 1090) OX=242231 GN=NGO_1931 PE=3 SV=1	0	3.681	6	2	4	2	334	35.7	5.73	0	2	0							Not Found	Not Found	Not Found	High	High	Not Found
High	Q5F6L5	Sel1 domain-containing protein repeat-containing protein OS=Neisseria gonorrhoeae (strain ATCC 700825 / FA 1090) OX=242231 GN=NGO_1536 PE=4 SV=1	0.007	3.047	17	1	1	1	126	14	5.15	3.62	1	0							Not Found	Not Found	High	Not Found	Not Found	Not Found
High	Q5F570	Signal recognition particle receptor FtsY OS=Neisseria gonorrhoeae (strain ATCC 700825 / FA 1090) OX=242231 GN=ftsY PE=3 SV=1	0.007	2.762	4	1	2	1	421	44.7	5.22	3.84	1	0							Not Found	Not Found	Not Found	Not Found	High	High
High	Q5F950	TonB-dependent receptor OS=Neisseria gonorrhoeae (strain ATCC 700825 / FA 1090) OX=242231 GN=NGO_0553 PE=3 SV=1	0.007	2.729	1	1	2	1	1206	136.5	8.88	4.21	1	0							High	Not Found	Not Found	Not Found	High	Not Found
High	Q5F5S8	50S ribosomal protein L4 OS=Neisseria gonorrhoeae (strain ATCC 700825 / FA 1090) OX=242231 GN=rplD PE=3 SV=1	0.006	2.416	3	1	1	1	206	23.3	9.99	1.94	1	0							Not Found	Not Found	High	Not Found	Not Found	Not Found
High	Q5F5R2	50S ribosomal protein L1 OS=Neisseria gonorrhoeae (strain ATCC 700825 / FA 1090) OX=242231 GN=rplA PE=3 SV=1	0.006	2.245	3	1	1	1	231	24.1	9.58	2.09	1	0							Not Found	Not Found	Not Found	Not Found	High	Not Found
High	Q5FAI4	Fructose-1,6-bisphosphate aldolase OS=Neisseria gonorrhoeae (strain ATCC 700825 / FA 1090) OX=242231 GN=NGO_0034 PE=1 SV=1	0.006	1.955	4	1	1	1	354	38.3	6.02	2.57	1	0							Not Found	Not Found	Not Found	Not Found	High	Not Found
High	Q5F9P7	Twitching motility protein PilT OS=Neisseria gonorrhoeae (strain ATCC 700825 / FA 1090) OX=242231 GN=NGO_0346 PE=3 SV=2	0.006	1.947	2	1	1	1	376	42.2	6.34	0	1	0							Not Found	Not Found	Not Found	High	Not Found	Not Found
High	Q5F5P9	DUF4390 domain-containing protein OS=Neisseria gonorrhoeae (strain ATCC 700825 / FA 1090) OX=242231 GN=NGO_1868 PE=4 SV=1	0.006	1.917	7	1	1	1	199	21.9	9.7	2.26	1	0							Not Found	Not Found	High	Not Found	Not Found	Not Found
High	Q5FA11	Inorganic pyrophosphatase OS=Neisseria gonorrhoeae (strain ATCC 700825 / FA 1090) OX=242231 GN=ppa PE=3 SV=1	0.006	1.826	6	1	1	1	177	19.8	4.92	0	1	0							Not Found	Not Found	Not Found	Not Found	Not Found	High
Medium	Q5F8U4	YSIRK family Signal peptide OS=Neisseria gonorrhoeae (strain ATCC 700825 / FA 1090) OX=242231 GN=NGO_0666 PE=4 SV=1	0.012	1.821	8	1	1	1	142	15.8	9.11	2.11	1	0							Not Found	Not Found	High	Not Found	Not Found	Not Found
Medium	Q5F679	Hemolysin D OS=Neisseria gonorrhoeae (strain ATCC 700825 / FA 1090) OX=242231 GN=NGO_1683 PE=4 SV=2	0.017	1.751	8	1	1	1	384	41.4	8.76	0	1	0							Not Found	Not Found	High	Not Found	Not Found	Not Found
Medium	Q5F5U6	50S ribosomal protein L15 OS=Neisseria gonorrhoeae (strain ATCC 700825 / FA 1090) OX=242231 GN=rplO PE=3 SV=1	0.017	1.697	6	1	1	1	144	14.9	11.06	0	1	0							Not Found	Not Found	Not Found	High	Not Found	Not Found
Medium	Q5F5U3	50S ribosomal protein L18 OS=Neisseria gonorrhoeae (strain ATCC 700825 / FA 1090) OX=242231 GN=rplR PE=3 SV=1	0.023	1.629	11	1	1	1	117	12.8	10.42	0	1	0							Not Found	Not Found	Not Found	High	Not Found	Not Found
Medium	Q5F5I8	Electron transfer flavoprotein subunit beta OS=Neisseria gonorrhoeae (strain ATCC 700825 / FA 1090) OX=242231 GN=NGO_1936 PE=3 SV=1	0.022	1.541	3	1	1	1	311	32.6	5.15	0	1	0							Not Found	Not Found	Not Found	Not Found	Not Found	High
High	P30690	Major outer membrane protein P.IB OS=Neisseria meningitidis serogroup B (strain MC58) OX=122586 GN=porB PE=1 SV=1	0	109.337	78	19	516	15	331	35.7	7.72	1210.07	19	0	100	146.71	2.4	197.6	103.13	46.64	High	High	High	High	High	High
High	A0A0H4IT81	Opacity protein opA54 OS=Neisseria gonorrhoeae (strain ATCC 700825 / FA 1090) OX=242231 GN=NGO_09965 PE=3 SV=1	0	69.99	57	13	672	2	235	26.7	9.66	1695.82	13	0	100			200		141.63	Not Found	Not Found	Not Found	High	High	High
High	Q5F8H4	Inosine-5'-monophosphate dehydrogenase OS=Neisseria gonorrhoeae (strain ATCC 700825 / FA 1090) OX=242231 GN=guaB PE=3 SV=1	0	11.193	8	3	6	3	487	52.4	7.2	6.75	3	0	100			200		102.9	Not Found	Not Found	Not Found	High	High	High
High	Q5F6K3	Thiol:disulfide interchange protein OS=Neisseria gonorrhoeae (strain ATCC 700825 / FA 1090) OX=242231 GN=NGO_1548 PE=3 SV=1	0	10.113	14	2	4	2	214	24	9.42	13.33	2	0	100			200			Not Found	High	High	High	Not Found	Not Found
High	Q5F5F7	Septum formation inhibitor Maf OS=Neisseria gonorrhoeae (strain ATCC 700825 / FA 1090) OX=242231 GN=NGO_1971 PE=4 SV=1	0	9.802	8	3	4	3	498	53.9	8.1	7.99	3	0	100			200			Not Found	Not Found	High	High	High	Not Found
High	Q5F8Z2	Enolase OS=Neisseria gonorrhoeae (strain ATCC 700825 / FA 1090) OX=242231 GN=eno PE=3 SV=1	0	6.675	6	2	3	2	428	46.1	4.89	3.58	2	0	100			200			Not Found	Not Found	Not Found	High	Not Found	Not Found
High	Q5F905	30S ribosomal protein S1 OS=Neisseria gonorrhoeae (strain ATCC 700825 / FA 1090) OX=242231 GN=rpsA PE=3 SV=1	0	4.821	3	2	4	2	561	61.2	5.07	4.94	2	0	100			200		43.99	Not Found	Not Found	Not Found	High	High	High
High	Q5F8B8	Membrane protein OS=Neisseria gonorrhoeae (strain ATCC 700825 / FA 1090) OX=242231 GN=NGO_0868 PE=4 SV=1	0	4.699	7	1	3	1	263	28.9	9.17	8.25	1	0	100			200		22.99	Not Found	Not Found	Not Found	High	High	High
High	Q5F5L5	Twitching motility protein PilT OS=Neisseria gonorrhoeae (strain ATCC 700825 / FA 1090) OX=242231 GN=NGO_1908 PE=3 SV=1	0	4.577	3	1	1	1	347	38	6.93	3.15	1	0	100			200			Not Found	Not Found	Not Found	High	Not Found	Not Found
High	Q5F4Y0	3-oxoacyl-[acyl-carrier-protein] reductase OS=Neisseria gonorrhoeae (strain ATCC 700825 / FA 1090) OX=242231 GN=fabG PE=3 SV=1	0	4.532	9	2	5	2	248	26	8.1	6.98	2	0	100			200		51.55	Not Found	Not Found	Not Found	High	High	High
High	Q5F689	Pilus assembly protein PilF OS=Neisseria gonorrhoeae (strain ATCC 700825 / FA 1090) OX=242231 GN=NGO_1673 PE=3 SV=1	0	4.468	2	1	1	1	558	61.9	5.9	3.19	1	0	100			200			Not Found	Not Found	Not Found	High	Not Found	Not Found
High	Q5F7E5	Ketol-acid reductoisomerase (NADP(+)) OS=Neisseria gonorrhoeae (strain ATCC 700825 / FA 1090) OX=242231 GN=ilvC PE=3 SV=1	0	4.368	4	2	4	2	337	36.4	6.24	1.62	2	0	100			200		71.98	Not Found	Not Found	Not Found	High	High	High
High	Q5F5A0	Ubiquinol-cytochrome c reductase iron-sulfur subunit OS=Neisseria gonorrhoeae (strain ATCC 700825 / FA 1090) OX=242231 GN=NGO_2029 PE=3 SV=1	0	4.136	6	1	1	1	193	20.6	5.63	2.81	1	0	100			200			Not Found	Not Found	Not Found	Not Found	High	Not Found
High	Q5F604	Acyl carrier protein OS=Neisseria gonorrhoeae (strain ATCC 700825 / FA 1090) OX=242231 GN=acpP PE=3 SV=1	0	3.966	18	1	1	1	78	8.5	4.02	3.31	1	0	100			200			Not Found	Not Found	Not Found	High	Not Found	Not Found
High	Q5F5M1	Chaperone protein DnaJ OS=Neisseria gonorrhoeae (strain ATCC 700825 / FA 1090) OX=242231 GN=dnaJ PE=3 SV=1	0.007	2.641	3	1	2	1	373	40.6	8.15	1.63	1	0	100			200		106.79	Not Found	Not Found	Not Found	High	High	Not Found
High	Q5F922	50S ribosomal protein L9 OS=Neisseria gonorrhoeae (strain ATCC 700825 / FA 1090) OX=242231 GN=rplI PE=3 SV=1	0.006	2.463	7	1	1	1	150	15.7	7.25	2.35	1	0	100			200		6.01	Not Found	Not Found	Not Found	Not Found	High	Peak Found
High	Q5F5F4	Elongation factor Ts OS=Neisseria gonorrhoeae (strain ATCC 700825 / FA 1090) OX=242231 GN=tsf PE=3 SV=1	0.006	2.372	3	1	1	1	284	30.3	5.19	1.65	1	0	100			200		48.94	Not Found	Not Found	Not Found	High	Peak Found	Peak Found
High	Q5F543	FetA OS=Neisseria gonorrhoeae (strain ATCC 700825 / FA 1090) OX=242231 GN=NGO_2093 PE=3 SV=1	0.006	2.357	2	1	1	1	713	78.8	9.63	2.53	1	0	100			200			Not Found	Not Found	Not Found	High	Not Found	Not Found
High	Q5F4Z4	ATP synthase subunit b OS=Neisseria gonorrhoeae (strain ATCC 700825 / FA 1090) OX=242231 GN=atpF PE=3 SV=1	0.006	2.284	6	1	1	1	156	17.1	5.72	1.87	1	0	100			200			Not Found	Not Found	Not Found	High	Not Found	Not Found
High	Q5F925	30S ribosomal protein S6 OS=Neisseria gonorrhoeae (strain ATCC 700825 / FA 1090) OX=242231 GN=rpsF PE=3 SV=1	0.006	1.929	11	1	1	1	122	13.9	7.21	2.69	1	0	100			200		17.56	Not Found	Not Found	Not Found	Not Found	High	Peak Found
Medium	Q5F598	Cytochrome C OS=Neisseria gonorrhoeae (strain ATCC 700825 / FA 1090) OX=242231 GN=NGO_2031 PE=4 SV=2	0.012	1.769	3	1	1	1	267	30.5	8.92	0	1	0	100			200		43.71	Not Found	Not Found	Not Found	Not Found	High	Peak Found
Medium	Q5F7Q1	Phage associated protein OS=Neisseria gonorrhoeae (strain ATCC 700825 / FA 1090) OX=242231 GN=NGO_1119 PE=4 SV=1	0.017	1.746	10	1	1	1	72	7.6	9.99	0	1	0	100			200			Not Found	Not Found	Not Found	High	Not Found	Not Found
Medium	Q5F875	Dihydrolipoyllysine-residue succinyltransferase component of 2-oxoglutarate dehydrogenase complex OS=Neisseria gonorrhoeae (strain ATCC 700825 / FA 1090) OX=242231 GN=NGO_0916 PE=3 SV=1	0.017	1.704	10	1	1	1	393	41.7	5.26	2.97	1	0	100			200			Not Found	Not Found	Not Found	Not Found	High	Not Found
Medium	Q5F5U2	50S ribosomal protein L6 OS=Neisseria gonorrhoeae (strain ATCC 700825 / FA 1090) OX=242231 GN=rplF PE=3 SV=1	0.022	1.601	7	1	3	1	177	18.9	9.6	0	1	0	100			200		27.75	Not Found	Not Found	Not Found	High	Peak Found	High
Medium	Q5F6R5	L,D-transpeptidase catalytic domain protein OS=Neisseria gonorrhoeae (strain ATCC 700825 / FA 1090) OX=242231 GN=NGO_1484 PE=3 SV=2	0.033	1.378	3	1	3	1	344	36.8	7.84	3.35	1	0	100			200			High	Not Found	High	High	Not Found	Not Found
High	A0A0H4IV74	Opacity protein opA54 OS=Neisseria gonorrhoeae (strain ATCC 700825 / FA 1090) OX=242231 GN=NGO_05420 PE=3 SV=1	0	39.703	50	13	321	2	226	25.6	9.29	566.31	13	6	73.708	142.4	1	199	28.42	48.77	High	High	High	High	Peak Found	High
High	Q5F6N6	Opacity protein opA54 OS=Neisseria gonorrhoeae (strain ATCC 700825 / FA 1090) OX=242231 GN=NGO_1513 PE=3 SV=2	0	70.587	58	13	269	3	235	26.6	9.73	636.48	13	1	44.903	72.8	4.3	195.7	66.37	55.82	High	High	High	High	High	High
High	Q5F6F9	Glutamine synthetase OS=Neisseria gonorrhoeae (strain ATCC 700825 / FA 1090) OX=242231 GN=NGO_1600 PE=3 SV=1	0.007	2.693	2	1	12	1	472	52	5.4	1.83	1	0	39.014	7.23	5	195		71.52	Peak Found	Not Found	Not Found	High	High	High
High	Q5F6V3	Ethanol-active dehydrogenase/acetaldehyde-active reductase OS=Neisseria gonorrhoeae (strain ATCC 700825 / FA 1090) OX=242231 GN=adhP PE=3 SV=2	0	9.317	9	3	11	3	346	36.3	5.68	15.15	3	0	27.781	64.03	4.2	195.8	39.03	41.64	Peak Found	Not Found	Peak Found	High	High	High
High	Q5F8H8	Bacterioferritin OS=Neisseria gonorrhoeae (strain ATCC 700825 / FA 1090) OX=242231 GN=NGO_0795 PE=3 SV=1	0	4.542	14	2	6	2	157	18	4.7	13.66	2	0	18.502	94.03	6.1	193.9	32.84	30	High	Peak Found	Peak Found	High	High	High
High	Q5FAB1	Protein-export protein SecB OS=Neisseria gonorrhoeae (strain ATCC 700825 / FA 1090) OX=242231 GN=secB PE=3 SV=1	0	3.356	6	1	4	1	147	16.3	4.27	3.71	1	0	16.894	91.8	11.2	188.8		74.8	Peak Found	Not Found	Not Found	High	High	High
High	Q5F6W5	Chaperone protein DnaK OS=Neisseria gonorrhoeae (strain ATCC 700825 / FA 1090) OX=242231 GN=dnaK PE=3 SV=1	0	5.529	3	2	5	2	642	68.8	4.91	7.88	2	0	16.479	8.02	11.6	188.4		105.41	Peak Found	Not Found	Not Found	High	High	High
High	Q5F6Q3	Transferrin-binding protein B OS=Neisseria gonorrhoeae (strain ATCC 700825 / FA 1090) OX=242231 GN=NGO_1496 PE=4 SV=1	0	16.263	10	5	31	5	703	75.2	6.13	29.37	5	0	16.322	41.52	5.4	194.6	53.32	116.21	High	High	High	High	High	High
High	Q5F5U1	30S ribosomal protein S8 OS=Neisseria gonorrhoeae (strain ATCC 700825 / FA 1090) OX=242231 GN=rpsH PE=3 SV=1	0	3.536	7	1	5	1	130	14.1	9.72	9.04	1	0	14.913	38.38	12.6	187.4		35.44	High	Not Found	High	High	High	High
High	Q5F5R4	50S ribosomal protein L7/L12 OS=Neisseria gonorrhoeae (strain ATCC 700825 / FA 1090) OX=242231 GN=rplL PE=3 SV=1	0	9.8	26	2	8	2	123	12.6	4.74	10.93	2	0	13.244	0	3.7	196.3		44.76	High	Peak Found	Not Found	High	High	High
High	Q5F759	Cytochrome OS=Neisseria gonorrhoeae (strain ATCC 700825 / FA 1090) OX=242231 GN=NGO_1328 PE=4 SV=1	0.006	1.853	4	1	1	1	279	28.7	6.3	1.88	1	0	12.848	60.95	14.4	185.6		53.77	Peak Found	Not Found	Not Found	Not Found	High	Peak Found
High	Q5F5K1	Thioredoxin OS=Neisseria gonorrhoeae (strain ATCC 700825 / FA 1090) OX=242231 GN=NGO_1923 PE=4 SV=1	0	5.591	13	2	7	2	160	17.6	9.58	15.22	2	0	12.84	65.55	6.9	193.1	57.92	78.75	High	High	Peak Found	High	High	High
High	Q5F940	Acetyltransferase component of pyruvate dehydrogenase complex OS=Neisseria gonorrhoeae (strain ATCC 700825 / FA 1090) OX=242231 GN=NGO_0564 PE=3 SV=1	0	18.924	16	5	22	5	529	54.7	5.38	30.17	5	0	12.237	86.05	5	195	112.97	27.45	High	Not Found	High	High	High	High
High	Q5F7H3	Ligand-gated channel OS=Neisseria gonorrhoeae (strain ATCC 700825 / FA 1090) OX=242231 GN=NGO_1205 PE=3 SV=2	0	22.742	9	8	49	8	758	84.9	8.84	17.88	8	0	11.545	119.94	27.3	172.7	50.62	46.71	High	High	High	High	High	High
High	Q5FA01	Membrane protein OS=Neisseria gonorrhoeae (strain ATCC 700825 / FA 1090) OX=242231 GN=NGO_0233 PE=3 SV=1	0	21.244	41	6	127	6	175	18.5	9.77	231.91	6	0	11.345	110.98	16.8	183.2	23.84	45.97	High	High	High	High	High	High
High	Q5F541	Chaperonin GroEL OS=Neisseria gonorrhoeae (strain ATCC 700825 / FA 1090) OX=242231 GN=groEL PE=3 SV=1	0	142.388	55	21	207	21	544	57.3	5.03	599.82	21	0	10.634	130.98	23.6	176.4	74.14	89.49	High	High	High	High	High	High
High	Q5F5Q8	Elongation factor Tu OS=Neisseria gonorrhoeae (strain ATCC 700825 / FA 1090) OX=242231 GN=tuf1 PE=3 SV=1	0	17.552	12	4	58	4	394	42.9	5.3	129.67	4	0	10.104	112.24	13.2	186.8	88.51	82.63	High	High	High	High	High	High
High	Q5F649	DSBA oxidoreductase OS=Neisseria gonorrhoeae (strain ATCC 700825 / FA 1090) OX=242231 GN=NGO_1717 PE=4 SV=1	0	6.536	11	2	2	2	234	25.4	5.87	6.38	2	0	9.805	47.27	18.5	181.5		42.96	Peak Found	Not Found	Not Found	High	Peak Found	Not Found
High	Q5F7W0	Peptidase OS=Neisseria gonorrhoeae (strain ATCC 700825 / FA 1090) OX=242231 GN=NGO_1056 PE=4 SV=2	0	29.813	24	6	49	6	337	34.5	9.45	88.78	6	0	9.301	80.42	16.8	183.2	21.18	63.73	High	High	High	High	High	High
High	Q5F526	DUF560 domain-containing protein OS=Neisseria gonorrhoeae (strain ATCC 700825 / FA 1090) OX=242231 GN=NGO_2111 PE=3 SV=2	0	11.779	8	4	10	4	507	55.5	9.63	16.31	4	0	9.293	39.2	11.7	188.3	81.46	22.1	High	Not Found	Peak Found	High	High	High
High	Q5F5N1	Lysozyme inhibitor LprI N-terminal domain-containing protein OS=Neisseria gonorrhoeae (strain ATCC 700825 / FA 1090) OX=242231 GN=NGO_1889 PE=4 SV=1	0.007	2.846	2	1	6	1	338	36.8	4.83	10.18	1	0	9.098	119.96	15.9	184.1	47.82	76.84	Peak Found	Not Found	High	High	High	High
High	Q5F8H9	Bacterioferritin OS=Neisseria gonorrhoeae (strain ATCC 700825 / FA 1090) OX=242231 GN=NGO_0794 PE=3 SV=1	0	5.921	16	2	6	2	154	18	4.82	15.95	2	0	8.42	69.93	38.6	161.4	46.66	25.21	Peak Found	High	High	High	High	High
High	Q5F9M1	Amino acid ABC transporter substrate-binding protein OS=Neisseria gonorrhoeae (strain ATCC 700825 / FA 1090) OX=242231 GN=NGO_0372 PE=1 SV=2	0	14.797	17	4	10	4	274	28.7	6.61	28.3	4	0	7.958	98.83	28.6	171.4	38.85	50.77	High	Not Found	High	High	High	High
High	Q5F5R1	50S ribosomal protein L11 OS=Neisseria gonorrhoeae (strain ATCC 700825 / FA 1090) OX=242231 GN=rplK PE=3 SV=1	0	6.465	22	3	5	3	144	15	9.7	8.36	3	0	7.514	147	12	188	141.58	88.07	Peak Found	Peak Found	Peak Found	High	High	High
High	Q5F6Q5	Putrescine-binding periplasmic protein OS=Neisseria gonorrhoeae (strain ATCC 700825 / FA 1090) OX=242231 GN=NGO_1494 PE=3 SV=1	0	10.1	18	4	15	4	380	41.2	5.96	14.88	4	0	7.375	119.95	22.8	177.2	48.82	93.72	High	High	High	High	High	High
Medium	Q5F5A2	HTH-type transcriptional regulator MetR OS=Neisseria gonorrhoeae (strain ATCC 700825 / FA 1090) OX=242231 GN=NGO_2027 PE=3 SV=1	0.023	1.64	3	1	5	1	309	34.8	5.94	5.66	1	0	7.363	144.52	8.8	191.2	107.83	83.71	High	Peak Found	Peak Found	High	High	High
High	Q5F674	Membrane protein OS=Neisseria gonorrhoeae (strain ATCC 700825 / FA 1090) OX=242231 GN=NGO_1688 PE=3 SV=1	0	11.022	8	4	11	4	489	56.5	9.76	15.19	4	0	6.987	109.26	25	175	89.45	14.47	High	High	High	High	High	High
High	Q5F6Q7	Phospholipase A1 OS=Neisseria gonorrhoeae (strain ATCC 700825 / FA 1090) OX=242231 GN=NGO_1492 PE=3 SV=2	0	11.499	10	3	17	3	375	42.1	8.98	49.85	3	0	6.803	123.89	21.4	178.6	87.29	56.7	High	High	High	High	High	High
High	A0A0H4J5N9	Opacity protein opA54 OS=Neisseria gonorrhoeae (strain ATCC 700825 / FA 1090) OX=242231 GN=NGO_06725 PE=3 SV=1	0	81.579	76	17	639	5	234	26.5	9.73	1631.99	17	16	6.206	133.91	39.9	160.1	74.07	63.98	High	High	High	High	High	High
High	Q5F501	Lipoprotein OS=Neisseria gonorrhoeae (strain ATCC 700825 / FA 1090) OX=242231 GN=NGO_2139 PE=3 SV=1	0	17.423	23	6	54	6	288	31.3	5.44	102.71	6	0	6.089	103.34	71.2	128.8	58.17	32.17	High	High	High	High	High	High
High	Q5F9W2	Peptidase OS=Neisseria gonorrhoeae (strain ATCC 700825 / FA 1090) OX=242231 GN=NGO_0275 PE=4 SV=1	0	38.914	8	9	63	9	1593	175.8	9.28	85.71	9	0	5.844	111.54	24.8	175.2	48.92	42.78	High	High	High	High	High	High
High	Q5F7X2	Lipoprotein OS=Neisseria gonorrhoeae (strain ATCC 700825 / FA 1090) OX=242231 GN=NGO_1043 PE=4 SV=1	0	18.584	45	4	62	4	114	11.4	4.68	160.76	4	0	5.695	82.78	19.7	180.3	17.18	55.99	High	High	High	High	High	High
High	Q5F865	Glutathione peroxidase OS=Neisseria gonorrhoeae (strain ATCC 700825 / FA 1090) OX=242231 GN=NGO_0926 PE=4 SV=1	0.007	2.692	3	1	1	1	245	26.9	5.01	2.02	1	0	5.409	0	31.2	168.8			High	Not Found	Not Found	Not Found	Not Found	Peak Found
High	Q5F731	Glutamate dehydrogenase OS=Neisseria gonorrhoeae (strain ATCC 700825 / FA 1090) OX=242231 GN=NGO_1358 PE=3 SV=1	0	5.59	4	2	4	2	444	48.4	6.05	2.65	2	0	5.378	46.87	23.8	176.2	50.94	30.25	Peak Found	Peak Found	Not Found	High	High	High
High	Q5F6Q4	Transferrin-binding protein A OS=Neisseria gonorrhoeae (strain ATCC 700825 / FA 1090) OX=242231 GN=NGO_1495 PE=3 SV=1	0	56.698	16	14	132	14	912	101.9	9.36	254.34	14	0	5.056	91.23	13.9	186.1	58.67	78.82	High	High	High	High	High	High
High	Q5F581	peptidoglycan lytic exotransglycosylase OS=Neisseria gonorrhoeae (strain ATCC 700825 / FA 1090) OX=242231 GN=NGO_2048 PE=1 SV=1	0	3.615	2	1	3	1	441	48	9.74	7.94	1	0	4.828	17.83	34.3	165.7	16.89		Not Found	High	High	High	Not Found	Not Found
High	Q5F6Q6	30S ribosomal protein S20 OS=Neisseria gonorrhoeae (strain ATCC 700825 / FA 1090) OX=242231 GN=rpsT PE=3 SV=1	0	3.722	14	1	10	1	87	9.5	11.56	20.02	1	0	4.761	126.93	20.3	179.7	91.35	82.95	High	High	High	High	High	High
High	Q5F912	Pilus assembly protein PilW OS=Neisseria gonorrhoeae (strain ATCC 700825 / FA 1090) OX=242231 GN=NGO_0595 PE=4 SV=1	0	32.882	48	9	51	9	253	28.4	8.95	111.27	9	0	4.698	113.84	142.6	57.4	41.1	80.02	High	High	High	High	High	High
High	Q5F7F3	Peptidyl-prolyl cis-trans isomerase OS=Neisseria gonorrhoeae (strain ATCC 700825 / FA 1090) OX=242231 GN=NGO_1225 PE=3 SV=1	0	26.564	39	8	63	8	272	28.9	5.86	91.65	8	0	4.136	109.98	38.9	161.1	55.3	61.13	High	High	High	High	High	High
High	Q5F651	LPS-assembly protein LptD OS=Neisseria gonorrhoeae (strain ATCC 700825 / FA 1090) OX=242231 GN=lptD PE=1 SV=1	0	22.497	13	7	30	7	801	87.5	7.72	61.48	7	0	4.108	60.98	13.4	186.6	101.27	55.79	High	High	High	High	High	High
High	Q5F9M4	Phage-shock protein OS=Neisseria gonorrhoeae (strain ATCC 700825 / FA 1090) OX=242231 GN=NGO_0369 PE=4 SV=2	0	7.154	15	3	21	3	119	13	8.7	14.45	3	0	4.105	106.55	29.2	170.8	74.89	73.9	High	High	High	High	High	High
High	Q5F5F3	30S ribosomal protein S2 OS=Neisseria gonorrhoeae (strain ATCC 700825 / FA 1090) OX=242231 GN=rpsB PE=3 SV=1	0	7.905	16	3	8	3	242	26.9	9.03	12.79	3	0	4.019	165	42.9	157.1	62.71	93.03	High	Not Found	High	High	Peak Found	High
High	Q5FA63	ABC transporter substrate-binding protein OS=Neisseria gonorrhoeae (strain ATCC 700825 / FA 1090) OX=242231 GN=NGO_0168 PE=3 SV=1	0	20.107	20	5	85	5	308	33.7	7.62	83.54	5	0	3.871	117.01	36	164	1.86	74.57	High	High	High	High	High	High
High	Q5F9Y4	Clp protease ClpB OS=Neisseria gonorrhoeae (strain ATCC 700825 / FA 1090) OX=242231 GN=NGO_0250 PE=4 SV=1	0	13.052	22	4	48	4	203	22.5	8.38	31.38	4	0	3.798	94.46	69.7	130.3	35.46	77.71	High	High	High	High	High	High
High	Q5FA29	Outer-membrane lipoprotein carrier protein OS=Neisseria gonorrhoeae (strain ATCC 700825 / FA 1090) OX=242231 GN=lolA PE=3 SV=1	0	22.875	39	5	26	5	207	22.3	9.48	73.49	5	0	3.74	109.53	30.6	169.4	88.52	97.37	High	High	High	High	High	High
High	Q5F7C4	Alanine--tRNA ligase OS=Neisseria gonorrhoeae (strain ATCC 700825 / FA 1090) OX=242231 GN=alaS PE=3 SV=1	0.006	2.437	1	1	2	1	874	95.9	5.62	1.77	1	0	3.649	140.3	43	157	82.39	117.94	High	Not Found	Peak Found	Peak Found	High	Peak Found
High	Q5F574	ABC transporter substrate-binding protein OS=Neisseria gonorrhoeae (strain ATCC 700825 / FA 1090) OX=242231 GN=NGO_2056 PE=4 SV=1	0	10.812	9	3	15	3	333	36.3	9.73	20.12	3	0	3.625	65.5	107.1	92.9	62.33	55.87	High	High	High	High	High	Peak Found
High	A0A0H4ISV1	Autotransporter OS=Neisseria gonorrhoeae (strain ATCC 700825 / FA 1090) OX=242231 GN=NGO_05610 PE=4 SV=1	0	7.603	13	2	8	2	178	18.6	8.41	3.22	2	0	3.563	58.17	43.8	156.2		56.37	Peak Found	High	High	High	High	High
High	Q5F531	Adhesin OS=Neisseria gonorrhoeae (strain ATCC 700825 / FA 1090) OX=242231 GN=NGO_2105 PE=4 SV=1	0	35.696	8	8	106	8	1468	160.4	9.2	250.74	8	0	3.536	113.08	23.1	176.9	17.86	72.52	High	High	High	High	High	High
High	Q5F933	Peptidase M23 domain-containing protein OS=Neisseria gonorrhoeae (strain ATCC 700825 / FA 1090) OX=242231 GN=NGO_0571 PE=4 SV=1	0	15.306	9	5	25	5	598	65.9	10.02	31.38	5	0	3.536	111.6	6.5	193.5	145.34	18.08	High	High	High	High	High	High
High	Q5F5H6	Esterase OS=Neisseria gonorrhoeae (strain ATCC 700825 / FA 1090) OX=242231 GN=NGO_1949 PE=4 SV=1	0	22.39	24	6	55	6	300	31.3	9.96	133.56	6	0	3.463	121.83	31.3	168.7	14.75	71.2	High	High	High	High	High	High
High	Q5F520	Transporter OS=Neisseria gonorrhoeae (strain ATCC 700825 / FA 1090) OX=242231 GN=NGO_2119 PE=4 SV=1	0	11.333	21	4	38	4	196	21	9.89	39.3	4	0	3.196	83.57	33.4	166.6	28.9	66.46	High	High	High	High	High	High
High	Q5F7W6	Phosphoribosylglycinamide formyltransferase OS=Neisseria gonorrhoeae (strain ATCC 700825 / FA 1090) OX=242231 GN=NGO_1049 PE=4 SV=1	0	6.159	7	2	17	2	268	30.1	8.34	43.3	2	0	3.013	62.42	48.9	151.1	38.59	56.64	High	High	High	High	High	High
High	Q5F845	TonB-dependent receptor OS=Neisseria gonorrhoeae (strain ATCC 700825 / FA 1090) OX=242231 GN=NGO_0952 PE=3 SV=1	0	64.728	22	18	99	18	922	104.1	9.36	169.75	18	0	2.968	102.48	52	148	54.86	28.65	High	High	High	High	High	High
High	Q5F9V6	LPS-assembly lipoprotein LptE OS=Neisseria gonorrhoeae (strain ATCC 700825 / FA 1090) OX=242231 GN=lptE PE=1 SV=1	0	17.603	25	4	46	4	159	17.6	5.35	46.52	4	0	2.918	126.95	88.3	111.7	72.33	56.63	High	High	High	High	High	High
High	Q5F7E1	AhpC/TSA family protein OS=Neisseria gonorrhoeae (strain ATCC 700825 / FA 1090) OX=242231 GN=NGO_1237 PE=3 SV=1	0.006	2.006	4	1	3	1	217	23.1	5.27	0	1	0	2.841	39.93	52.1	147.9	62.67	21.1	Peak Found	High	High	Not Found	High	Peak Found
High	Q5F5G8	Membrane protein OS=Neisseria gonorrhoeae (strain ATCC 700825 / FA 1090) OX=242231 GN=NGO_1958 PE=4 SV=1	0	7.239	17	3	5	3	429	44.6	5.05	9.72	3	0	2.715	0	53.8	146.2			Not Found	Not Found	High	High	Not Found	High
High	Q5F6F3	Lipopolysaccharide export system protein LptA OS=Neisseria gonorrhoeae (strain ATCC 700825 / FA 1090) OX=242231 GN=lptA PE=3 SV=1	0	4.388	15	2	7	2	176	18.3	10.05	16	2	0	2.709	136.51	24.7	175.3	102.79	79.31	High	Peak Found	High	High	High	High
High	Q5F8S0	Lipoprotein OS=Neisseria gonorrhoeae (strain ATCC 700825 / FA 1090) OX=242231 GN=NGO_0690 PE=4 SV=1	0.007	2.749	6	1	32	1	122	13	8.07	41.37	1	0	2.672	71.27	54.5	145.5	35.7	64.12	High	High	High	High	High	High
High	Q5F7A6	Muramoyltetrapeptide carboxypeptidase OS=Neisseria gonorrhoeae (strain ATCC 700825 / FA 1090) OX=242231 GN=NGO_1274 PE=3 SV=1	0	26.335	20	7	47	7	393	42.2	8.76	60.75	7	0	2.669	106.06	80.7	119.3	47.11	49.82	High	High	High	High	High	High
High	Q5F571	Multifunctional fusion protein OS=Neisseria gonorrhoeae (strain ATCC 700825 / FA 1090) OX=242231 GN=msrB PE=3 SV=1	0	20.87	14	6	35	6	522	58	7.49	43.19	6	0	2.624	97.6	47.4	152.6	39.65	56.06	High	High	High	High	High	High
High	Q5F8Y3	Murein transglycosylase OS=Neisseria gonorrhoeae (strain ATCC 700825 / FA 1090) OX=242231 GN=NGO_0626 PE=4 SV=1	0	12.472	9	4	57	4	363	39.8	8.27	38.76	4	0	2.623	55.1	53.8	146.2	5.9	38.9	High	High	High	High	High	High
High	Q5F9Q7	Polyribonucleotide nucleotidyltransferase OS=Neisseria gonorrhoeae (strain ATCC 700825 / FA 1090) OX=242231 GN=pnp PE=3 SV=2	0	6.016	3	2	19	2	706	76.3	5.45	2.21	2	0	2.499	64.5	57.2	142.8	48.24	33.33	High	High	High	High	High	High
High	Q5FA28	Putrescine-binding periplasmic protein OS=Neisseria gonorrhoeae (strain ATCC 700825 / FA 1090) OX=242231 GN=NGO_0206 PE=3 SV=1	0	24.467	20	7	56	7	378	41.2	5.87	120.56	7	0	2.466	84.77	89.4	110.6	42.59	49.04	High	High	High	High	High	High
High	Q5FAC8	Pilus assembly protein PilM OS=Neisseria gonorrhoeae (strain ATCC 700825 / FA 1090) OX=242231 GN=NGO_0098 PE=4 SV=1	0	12.283	11	4	8	4	371	41.3	5.27	18.16	4	0	2.414	0	11.5	188.5		171.71	Not Found	Not Found	High	High	High	High
High	Q5F5I3	Lipoprotein OS=Neisseria gonorrhoeae (strain ATCC 700825 / FA 1090) OX=242231 GN=NGO_1942 PE=4 SV=2	0.007	2.63	5	1	6	1	146	16.6	9.36	11.57	1	0	2.404	6.79	58.7	141.3	6.47		Not Found	High	High	High	Not Found	Not Found
High	Q5F5E4	Hemolysin OS=Neisseria gonorrhoeae (strain ATCC 700825 / FA 1090) OX=242231 GN=NGO_1985 PE=1 SV=1	0	29.527	39	6	86	6	202	21.7	9.8	113.64	6	0	2.277	71.97	109.9	90.1	53.68	110.76	High	High	High	High	High	High
High	Q5F726	Multidrug transporter OS=Neisseria gonorrhoeae (strain ATCC 700825 / FA 1090) OX=242231 GN=NGO_1363 PE=3 SV=1	0	44.638	30	11	65	11	467	50.4	9.17	144.91	11	0	2.169	124.53	130.7	69.3	51.23	101.22	High	High	High	High	High	High
High	Q5F930	Carbonic anhydrase OS=Neisseria gonorrhoeae (strain ATCC 700825 / FA 1090) OX=242231 GN=NGO_0574 PE=3 SV=1	0	11.195	16	3	33	3	252	28.1	9.13	80.72	3	0	2.149	38.79	62.8	137.2	16.16	35.59	High	High	High	High	High	High
High	Q5F9H4	DUF541 domain-containing protein OS=Neisseria gonorrhoeae (strain ATCC 700825 / FA 1090) OX=242231 GN=NGO_0420 PE=4 SV=1	0	21.526	26	6	19	6	244	27.2	9.19	49.03	6	0	1.88	142.14	189.3	10.7	89.64	166.63	High	High	High	High	High	High
High	Q5F5W8	Outer membrane protein assembly factor BamA OS=Neisseria gonorrhoeae (strain ATCC 700825 / FA 1090) OX=242231 GN=bamA PE=1 SV=1	0	151.953	55	33	443	33	792	87.9	8.92	858.88	33	0	1.852	98.6	109.6	90.4	15.3	48.11	High	High	High	High	High	High
High	Q5FAD1	Pilin assembly protein OS=Neisseria gonorrhoeae (strain ATCC 700825 / FA 1090) OX=242231 GN=NGO_0095 PE=4 SV=1	0	4.174	7	1	6	1	181	20.1	5.1	18.65	1	0	1.823	53.27	70.8	129.2	13.22	40.26	High	High	High	High	High	High
High	Q5F9F7	Outer-membrane lipoprotein LolB OS=Neisseria gonorrhoeae (strain ATCC 700825 / FA 1090) OX=242231 GN=NGO_0439 PE=3 SV=1	0	12.046	21	3	41	3	193	21.2	6.32	103.34	3	0	1.819	135.83	43	157	6.3	79	High	High	High	High	High	High
High	Q5FA17	Iron ABC transporter substrate-binding protein OS=Neisseria gonorrhoeae (strain ATCC 700825 / FA 1090) OX=242231 GN=NGO_0217 PE=3 SV=1	0	40.739	41	10	151	10	331	35.8	9.6	224.33	10	0	1.785	104.57	71.5	128.5	48.7	8.73	High	High	High	High	High	High
High	Q5F932	Peptidase S41 OS=Neisseria gonorrhoeae (strain ATCC 700825 / FA 1090) OX=242231 GN=NGO_0572 PE=3 SV=1	0	35.657	24	11	81	11	491	52.7	8.82	112.56	11	0	1.776	78.02	101.6	98.4	56.38	7.07	High	High	High	High	High	High
High	Q5F5J7	Periplasmic protein OS=Neisseria gonorrhoeae (strain ATCC 700825 / FA 1090) OX=242231 GN=NGO_1927 PE=4 SV=1	0	8.147	17	2	18	2	131	14.8	10.14	28.23	2	0	1.761	77.29	68.3	131.7	69.73	12	High	High	High	High	High	High
High	Q5F7U0	Cytochrome C OS=Neisseria gonorrhoeae (strain ATCC 700825 / FA 1090) OX=242231 GN=NGO_1080 PE=4 SV=1	0	16.25	23	4	49	4	152	16.1	7.83	79.4	4	0	1.683	142.3	39.6	160.4	67.22	78.44	High	High	High	High	High	High
High	Q5F5R6	DNA-directed RNA polymerase subunit beta' OS=Neisseria gonorrhoeae (strain ATCC 700825 / FA 1090) OX=242231 GN=rpoC PE=3 SV=1	0	13.309	3	4	5	4	1391	153.7	7.25	10.86	4	0	1.66	28.99	63.1	136.9	27.14	36.99	Peak Found	Not Found	Peak Found	High	High	High
High	Q5F518	ABC transporter OS=Neisseria gonorrhoeae (strain ATCC 700825 / FA 1090) OX=242231 GN=NGO_2121 PE=3 SV=1	0	26.183	35	7	48	7	277	29.6	5.02	88.99	7	0	1.612	56.65	142.9	57.1	54.38	72.55	High	High	High	High	High	High
High	Q5F9I1	Membrane protein OS=Neisseria gonorrhoeae (strain ATCC 700825 / FA 1090) OX=242231 GN=NGO_0413 PE=4 SV=1	0	9.539	11	2	25	2	237	26.1	9.01	28.62	2	0	1.609	120.81	57.9	142.1	28.8	39.51	High	High	High	High	High	High
High	Q5F8C4	Lipoprotein OS=Neisseria gonorrhoeae (strain ATCC 700825 / FA 1090) OX=242231 GN=NGO_0861 PE=4 SV=1	0	18.79	49	4	123	4	82	9.5	9.82	243.54	4	0	1.585	91.27	107	93	42.38	6.04	High	High	High	High	High	High
High	Q5F7G3	Copper chaperone PCu(A)C OS=Neisseria gonorrhoeae (strain ATCC 700825 / FA 1090) OX=242231 GN=NGO_1215 PE=4 SV=1	0	8.753	15	3	69	3	157	17	9.33	57.06	3	0	1.584	60.55	89.9	110.1	30.1	53.21	High	High	High	High	High	High
High	Q5F939	Pyruvate dehydrogenase E1 component OS=Neisseria gonorrhoeae (strain ATCC 700825 / FA 1090) OX=242231 GN=aceE PE=4 SV=1	0	20.397	7	7	19	7	887	99.5	5.8	27.67	7	0	1.576	146.42	191.9	8.1	27.07	164.96	Not Found	Peak Found	High	High	High	High
High	Q5F6H4	Adhesin MafA 2/3 OS=Neisseria gonorrhoeae (strain ATCC 700825 / FA 1090) OX=242231 GN=mafA2 PE=3 SV=1	0	30.553	31	7	76	6	313	33.9	9.04	164.89	7	0	1.53	69.14	87.5	112.5	132.89	51.16	High	High	High	High	High	High
High	Q5FAC5	Cytochrome C OS=Neisseria gonorrhoeae (strain ATCC 700825 / FA 1090) OX=242231 GN=NGO_0101 PE=4 SV=1	0	8.582	7	2	52	2	207	22	9.16	31.55	2	0	1.53	104.65	62.6	137.4	21.5	63.86	High	High	High	High	High	High
High	Q5F848	Lipoprotein OS=Neisseria gonorrhoeae (strain ATCC 700825 / FA 1090) OX=242231 GN=NGO_0948 PE=4 SV=2	0	64.018	61	18	219	18	375	41.3	8.87	375.76	18	0	1.506	83.77	84.5	115.5	44.09	36.4	High	High	High	High	High	High
High	Q5F8T2	Lipoprotein OS=Neisseria gonorrhoeae (strain ATCC 700825 / FA 1090) OX=242231 GN=NGO_0678 PE=4 SV=1	0	4.791	13	1	60	1	84	8.8	9.44	137.07	1	0	1.422	99.53	82.6	117.4	82.62	63.75	High	High	High	High	High	High
High	Q5F765	ABC-type transport auxiliary lipoprotein component domain-containing protein OS=Neisseria gonorrhoeae (strain ATCC 700825 / FA 1090) OX=242231 GN=NGO_1321 PE=4 SV=1	0	5.303	10	2	6	2	172	18.8	5.27	6.27	2	0	1.398	0	114.5	85.5			Not Found	High	High	High	Not Found	Not Found
High	Q5F9M5	DUF302 domain-containing protein OS=Neisseria gonorrhoeae (strain ATCC 700825 / FA 1090) OX=242231 GN=NGO_0368 PE=4 SV=1	0	25.589	60	8	77	8	126	13.8	9.04	139.46	8	0	1.394	102.63	81.1	118.9	35.15	43.31	High	High	High	High	High	High
High	Q5F5E8	Adhesin component OS=Neisseria gonorrhoeae (strain ATCC 700825 / FA 1090) OX=242231 GN=NGO_1981 PE=4 SV=1	0	9.616	13	2	6	2	186	20.3	9.52	18.19	2	0	1.346	25.88	48.8	151.2	24.32		Not Found	High	High	High	Not Found	Not Found
Medium	Q5FAC7	Penicillin-binding protein 1A OS=Neisseria gonorrhoeae (strain ATCC 700825 / FA 1090) OX=242231 GN=mrcA PE=3 SV=3	0.022	1.595	2	1	2	1	798	88.4	9.47	1.9	1	0	1.329	23.82	85.9	114.1		22.44	High	Not Found	High	Not Found	Peak Found	Peak Found
High	Q5FAG7	Pilus assembly protein OS=Neisseria gonorrhoeae (strain ATCC 700825 / FA 1090) OX=242231 GN=NGO_0055 PE=4 SV=2	0	34.159	12	11	68	11	1004	110.2	9.17	77.39	11	0	1.31	115.23	91.3	108.7	34.04	96.83	High	High	High	High	High	High
High	Q5F809	Membrane protein OS=Neisseria gonorrhoeae (strain ATCC 700825 / FA 1090) OX=242231 GN=NGO_0994 PE=1 SV=1	0	10.069	17	3	13	3	183	18.5	4.81	12.09	3	0	1.238	12.54	89.4	110.6	33.83		High	High	High	High	Not Found	Not Found
High	Q5F6V7	Thiol:disulfide interchange protein OS=Neisseria gonorrhoeae (strain ATCC 700825 / FA 1090) OX=242231 GN=NGO_1438 PE=1 SV=1	0	29.39	26	7	135	7	261	28.7	8.28	137.95	7	0	1.195	96.94	124	76	70.3	35.28	High	High	High	High	High	High
High	Q5F652	Peptidylprolyl isomerase OS=Neisseria gonorrhoeae (strain ATCC 700825 / FA 1090) OX=242231 GN=NGO_1714 PE=4 SV=2	0	58.258	49	14	201	14	332	35.8	9.19	352.89	14	0	1.148	101.28	137.5	62.5	12.87	42.12	High	High	High	High	High	High
High	Q5F9W0	Outer membrane protein assembly factor BamD OS=Neisseria gonorrhoeae (strain ATCC 700825 / FA 1090) OX=242231 GN=bamD PE=1 SV=1	0	52.891	54	13	143	13	267	30.8	8.87	278.83	13	0	1.139	69.07	95.2	104.8	101.25	89.79	High	High	High	High	High	High
High	Q5F9W6	Lipoprotein OS=Neisseria gonorrhoeae (strain ATCC 700825 / FA 1090) OX=242231 GN=NGO_0270 PE=4 SV=1	0.006	1.937	5	1	2	1	151	17.4	8.22	1.67	1	0	1.123	0	94.2	105.8			Not Found	Not Found	High	High	Not Found	Not Found
High	Q5F7V4	Membrane-bound lysozyme-inhibitor of c-type lysozyme family protein OS=Neisseria gonorrhoeae (strain ATCC 700825 / FA 1090) OX=242231 GN=NGO_1063 PE=4 SV=1	0	23.336	23	2	135	2	126	13.5	6.54	317.14	2	0	1.097	147.84	124.5	75.5	61.11	26.28	High	High	High	High	High	High
High	Q5F9H8	Periplasmic protein OS=Neisseria gonorrhoeae (strain ATCC 700825 / FA 1090) OX=242231 GN=NGO_0416 PE=4 SV=1	0	10.379	24	3	111	3	107	11.8	8	160.45	3	0	1.049	40.37	133.3	66.7	58.1	43.19	High	High	High	High	High	High
High	Q5F5W7	Membrane protein OS=Neisseria gonorrhoeae (strain ATCC 700825 / FA 1090) OX=242231 GN=NGO_1802 PE=3 SV=2	0	14.093	24	4	30	4	166	19.1	8.38	75.52	4	0	0.959	58.23	171.9	28.1	57.85	85.9	High	High	High	High	High	High
High	Q5F5P4	Peptidoglycan-binding protein LysM OS=Neisseria gonorrhoeae (strain ATCC 700825 / FA 1090) OX=242231 GN=NGO_1873 PE=4 SV=2	0	96.154	65	21	361	21	407	45.4	7.05	511.11	21	0	0.957	108.18	131.1	68.9	13.56	43.28	High	High	High	High	High	High
High	Q5F918	DUF4189 domain-containing protein OS=Neisseria gonorrhoeae (strain ATCC 700825 / FA 1090) OX=242231 GN=NGO_0588 PE=4 SV=1	0	3.599	7	1	9	1	160	17.1	7.12	1.75	1	0	0.876	27.93	106.6	93.4	45.55		High	High	High	High	Not Found	Peak Found
High	Q5F6J5	Membrane protein OS=Neisseria gonorrhoeae (strain ATCC 700825 / FA 1090) OX=242231 GN=NGO_1559 PE=4 SV=1	0	4.519	5	1	16	1	225	23.4	9.17	38.25	1	0	0.871	44.33	106.9	93.1	43.18	37.3	High	High	High	High	High	High
High	A0A0H4IWD4	Opacity protein opA54 OS=Neisseria gonorrhoeae (strain ATCC 700825 / FA 1090) OX=242231 GN=NGO_07725 PE=3 SV=1	0	39.865	39	9	186	1	237	27.2	9.86	375.34	9	0	0.84	46.34	108.7	91.3	75.34		Peak Found	High	High	High	Not Found	Not Found
High	Q5F576	Spore cortex protein OS=Neisseria gonorrhoeae (strain ATCC 700825 / FA 1090) OX=242231 GN=NGO_2054 PE=4 SV=1	0	9.626	36	2	46	2	90	10.5	9.5	127.13	2	0	0.823	105.8	71.9	128.1	154.78	61.83	High	High	High	High	High	High
High	Q5FAD2	Type IV pilus biogenesis and competence protein PilQ OS=Neisseria gonorrhoeae (strain ATCC 700825 / FA 1090) OX=242231 GN=pilQ PE=3 SV=1	0	108.793	47	26	191	26	723	77.9	9.35	408.67	26	0	0.807	103.97	116.6	83.4	25.96	35.86	High	High	High	High	High	High
High	Q5F6A4	PpiC domain-containing protein OS=Neisseria gonorrhoeae (strain ATCC 700825 / FA 1090) OX=242231 GN=NGO_1656 PE=4 SV=1	0	54.916	52	14	179	14	288	31.5	9.13	361.28	14	0	0.802	107.13	115.8	84.2	45.62	16.73	High	High	High	High	High	High
High	Q5F823	Thiol:disulfide interchange protein DsbD OS=Neisseria gonorrhoeae (strain ATCC 700825 / FA 1090) OX=242231 GN=dsbD PE=3 SV=2	0	20.792	11	5	71	5	601	64.9	6.8	134.95	5	0	0.649	65.92	96.5	103.5	125.7	169.22	High	High	High	High	High	High
High	Q5F5F6	Adhesin MafA 1/4 OS=Neisseria gonorrhoeae (strain ATCC 700825 / FA 1090) OX=242231 GN=mafA1 PE=3 SV=1	0	35.733	33	8	89	7	320	34.7	7.61	173.45	8	1	0.622	129.57	90.2	109.8	66.47	45.9	High	High	High	High	High	High
High	Q5F6A5	Peptidylprolyl isomerase OS=Neisseria gonorrhoeae (strain ATCC 700825 / FA 1090) OX=242231 GN=NGO_1655 PE=4 SV=1	0	12.014	17	4	34	4	252	28.6	8.7	46.91	4	0	0.551	107.59	128.4	71.6	63.89	15.95	High	High	High	High	High	High
High	Q5F7J7	Competence protein ComE OS=Neisseria gonorrhoeae (strain ATCC 700825 / FA 1090) OX=242231 GN=NGO_1178 PE=4 SV=1	0.007	3.187	11	1	9	1	99	10.3	9.76	1.67	1	0	0.46	42.33	137	63	54.08	9.99	High	High	High	High	Not Found	Peak Found
High	A0A0H4ISA9	Large pilS cassette protein OS=Neisseria gonorrhoeae (strain ATCC 700825 / FA 1090) OX=242231 GN=NGO_10975 PE=3 SV=1	0	12.759	17	2	42	1	226	24.2	9.39	84.19	2	1	0.245	54.36	168.8	31.2	49.64	28.81	High	High	High	High	Not Found	Peak Found
Medium	Q5F784	MORN repeat variant family protein OS=Neisseria gonorrhoeae (strain ATCC 700825 / FA 1090) OX=242231 GN=NGO_1299 PE=4 SV=1	0.022	1.6	5	1	1	1	245	27.9	9.44	0	1	0	0.146	26.49	174.5	25.5	37.35		Peak Found	Peak Found	Peak Found	High	Not Found	Not Found
High	A0A0H4J5J1	Secreted protein OS=Neisseria gonorrhoeae (strain ATCC 700825 / FA 1090) OX=242231 GN=NGO_04530 PE=4 SV=1	0	10.176	32	3	11	3	110	11.7	9.99	29.06	3	0	0.105	143.93	143.1	56.9	98.51		High	High	High	High	High	High
High	Q5F5Y8	Outer membrane protein assembly factor BamE OS=Neisseria gonorrhoeae (strain ATCC 700825 / FA 1090) OX=242231 GN=bamE PE=1 SV=1	0	18.194	36	4	23	4	125	13.9	9.14	70.36	4	0	0.068	1564.77	103.6	96.4	5.27		High	High	High	High	High	High
High	Q5F5V7	Membrane protein OS=Neisseria gonorrhoeae (strain ATCC 700825 / FA 1090) OX=242231 GN=NGO_1812 PE=3 SV=1	0	118.385	80	20	598	16	348	37.2	8.76	1437.46	20	4	0.01	147.87	193.3	6.7	2.67	65.16	High	High	High	High	High	High
High	Q5F5H0	Translocation and assembly module subunit TamA OS=Neisseria gonorrhoeae (strain ATCC 700825 / FA 1090) OX=242231 GN=NGO_1956 PE=3 SV=2	0	17.61	9	5	10	5	608	66.8	7.74	19.46	5	0	0.01		200		6.2		Not Found	High	High	High	Not Found	Not Found
High	A0A0H4ITA9	Pilin OS=Neisseria gonorrhoeae (strain ATCC 700825 / FA 1090) OX=242231 GN=NGO_11125 PE=3 SV=1	0	11.479	35	2	19	1	92	10	9.1	42.03	2	0	0.01		200		19.06		High	High	High	Not Found	Not Found	Not Found
High	Q5F505	Lytic murein transglycosylase OS=Neisseria gonorrhoeae (strain ATCC 700825 / FA 1090) OX=242231 GN=NGO_2135 PE=4 SV=1	0	10.067	6	2	4	2	616	67.5	9.19	14.09	2	0	0.01		200				High	Not Found	High	Not Found	High	High
High	Q5F8E4	Membrane protein OS=Neisseria gonorrhoeae (strain ATCC 700825 / FA 1090) OX=242231 GN=NGO_0834 PE=4 SV=1	0	7.797	12	2	2	2	223	23.7	8.41	6.6	2	0	0.01		200				Not Found	Not Found	High	Not Found	Not Found	Not Found
High	Q5F8F9	DUF4124 domain-containing protein OS=Neisseria gonorrhoeae (strain ATCC 700825 / FA 1090) OX=242231 GN=NGO_0816 PE=4 SV=1	0	6.513	23	2	13	2	101	10.8	8.48	19.29	2	0	0.01		200		83.01		High	High	High	High	High	High
High	Q5F5V9	Lipoprotein OS=Neisseria gonorrhoeae (strain ATCC 700825 / FA 1090) OX=242231 GN=NGO_1810 PE=4 SV=1	0	6.22	13	2	3	2	154	17	5.92	8.05	2	0	0.01		200		79.37		Not Found	High	High	Not Found	Not Found	Not Found
High	Q5F942	Dihydrolipoyl dehydrogenase OS=Neisseria gonorrhoeae (strain ATCC 700825 / FA 1090) OX=242231 GN=NGO_0562 PE=3 SV=1	0	6.032	5	2	2	2	594	61.8	5.3	3.2	2	0	0.01		200				Not Found	Not Found	High	High	Not Found	Not Found
High	Q5F9Z1	DUF2059 domain-containing protein OS=Neisseria gonorrhoeae (strain ATCC 700825 / FA 1090) OX=242231 GN=NGO_0243 PE=4 SV=1	0	5.836	10	2	5	2	177	19.7	7.96	8.24	2	0	0.01		200		3.61		Not Found	High	High	High	Not Found	Not Found
High	Q5F5T9	50S ribosomal protein L5 OS=Neisseria gonorrhoeae (strain ATCC 700825 / FA 1090) OX=242231 GN=rplE PE=3 SV=1	0.007	2.718	6	1	1	1	179	20.4	9.52	2.17	1	0	0.01		200				Not Found	Not Found	High	Not Found	Not Found	Not Found
High	Q5F9N5	Chitinase OS=Neisseria gonorrhoeae (strain ATCC 700825 / FA 1090) OX=242231 GN=NGO_0358 PE=4 SV=2	0.007	2.631	9	1	11	1	140	15.7	9.44	15.9	1	0	0.01		200		34.47		High	High	High	High	High	High
High	Q5F8K6	Peptidylprolyl isomerase OS=Neisseria gonorrhoeae (strain ATCC 700825 / FA 1090) OX=242231 GN=NGO_0766 PE=4 SV=1	0.007	2.573	1	1	1	1	512	56.7	6.16	0	1	0	0.01		200				Not Found	Not Found	High	Not Found	Not Found	Not Found
High	Q5F945	Lipid/polyisoprenoid-binding YceI-like domain-containing protein OS=Neisseria gonorrhoeae (strain ATCC 700825 / FA 1090) OX=242231 GN=NGO_0558 PE=4 SV=1	0.006	2.498	5	1	1	1	186	20.2	8.68	2.41	1	0	0.01		200				Not Found	Not Found	High	Not Found	Not Found	Not Found
Medium	Q5F8D7	Peptidase M14 carboxypeptidase A domain-containing protein OS=Neisseria gonorrhoeae (strain ATCC 700825 / FA 1090) OX=242231 GN=NGO_0845 PE=4 SV=1	0.033	1.401	3	1	1	1	376	42	4.84	2.71	1	0	0.01		200				Not Found	Not Found	High	Not Found	Not Found	Not Found
