# Supplementary material for: Tackling immunosuppression by Neisseria gonorrhoeae to facilitate vaccine design
Source: PLoS Pathog. 2024 Nov 14;20(11):e1012688. doi: 10.1371/journal.ppat.1012688 (PMC11594432; doi:10.1371/journal.ppat.1012688)
Supplement: S3 Table — Filtered protein list that removed proteins with low coverage, low peptide number or proteins only identified in one sample. (XLSX) [file ppat.1012688.s010.xlsx]

## Sheet: Sheet1
Protein FDR Confidence: Combined	Accession	Description	NGO	NEIS	Protein name	Exp. q-value: Combined	Sum PEP Score	Coverage [%]	# Peptides	# PSMs	# Unique Peptides	# AAs	MW [kDa]	calc. pI	Score Sequest HT: Sequest HT	# Peptides (by Search Engine): Sequest HT	# Razor Peptides	Abundance Ratio: (Mutant) / (Control)	Abundance Ratio Variability [%]: (Mutant) / (Control)	Abundances (Grouped): Control	Abundances (Grouped): Mutant	Abundances (Grouped) CV [%]: Control	Abundances (Grouped) CV [%]: Mutant	Found in Sample: [S1] F1: Sample, Ng1, Control	Found in Sample: [S2] F2: Sample, Ng2, Control	Found in Sample: [S3] F3: Sample, Ng3, Control	Found in Sample: [S4] F4: Sample, Nm1, Mutant	Found in Sample: [S5] F5: Sample, Nm2, Mutant	Found in Sample: [S6] F6: Sample, Nm3, Mutant
High	P30690	Major outer membrane protein P.IB OS=Neisseria meningitidis serogroup B (strain MC58) OX=122586 GN=porB PE=1 SV=1		NEIS2020	PorB	0	109.337	78	19	516	15	331	35.7	7.72	1210.07	19	0	100	146.71	2.4	197.6	103.13	46.64	High	High	High	High	High	High
High	A0A0H4IT81	Opacity protein opA54 OS=Neisseria gonorrhoeae (strain ATCC 700825 / FA 1090) OX=242231 GN=NGO_09965 PE=3 SV=1	NGO09965	Opa		0	69.99	57	13	672	2	235	26.7	9.66	1695.82	13	0	100			200		141.63	Not Found	Not Found	Not Found	High	High	High
High	A0A0H4IV74	Opacity protein opA54 OS=Neisseria gonorrhoeae (strain ATCC 700825 / FA 1090) OX=242231 GN=NGO_05420 PE=3 SV=1	NGO05420	Opa	Opa	0	39.703	50	13	321	2	226	25.6	9.29	566.31	13	6	73.708	142.4	1	199	28.42	48.77	High	High	High	High	Peak Found	High
High	Q5F6N6	Opacity protein opA54 OS=Neisseria gonorrhoeae (strain ATCC 700825 / FA 1090) OX=242231 GN=NGO_1513 PE=3 SV=2	NGO1513	NEIS0903	OpaD	0	70.587	58	13	269	3	235	26.6	9.73	636.48	13	1	44.903	72.8	4.3	195.7	66.37	55.82	High	High	High	High	High	High
High	Q5F6V3	Ethanol-active dehydrogenase/acetaldehyde-active reductase OS=Neisseria gonorrhoeae (strain ATCC 700825 / FA 1090) OX=242231 GN=adhP PE=3 SV=2		NEIS0486	AdhP	0	9.317	9	3	11	3	346	36.3	5.68	15.15	3	0	27.781	64.03	4.2	195.8	39.03	41.64	Peak Found	Not Found	Peak Found	High	High	High
High	Q5F8H8	Bacterioferritin OS=Neisseria gonorrhoeae (strain ATCC 700825 / FA 1090) OX=242231 GN=NGO_0795 PE=3 SV=1	NGO0795	NEIS1107	BrfB	0	4.542	14	2	6	2	157	18	4.7	13.66	2	0	18.502	94.03	6.1	193.9	32.84	30	High	Peak Found	Peak Found	High	High	High
High	Q5F6Q3	Transferrin-binding protein B OS=Neisseria gonorrhoeae (strain ATCC 700825 / FA 1090) OX=242231 GN=NGO_1496 PE=4 SV=1	NGO1496	NEIS1691	TbpB	0	16.263	10	5	31	5	703	75.2	6.13	29.37	5	0	16.322	41.52	5.4	194.6	53.32	116.21	High	High	High	High	High	High
High	Q5F940	Acetyltransferase component of pyruvate dehydrogenase complex OS=Neisseria gonorrhoeae (strain ATCC 700825 / FA 1090) OX=242231 GN=NGO_0564 PE=3 SV=1	NGO0564	NEIS1279	AceF	0	18.924	16	5	22	5	529	54.7	5.38	30.17	5	0	12.237	86.05	5	195	112.97	27.45	High	Not Found	High	High	High	High
High	Q5F7H3	Ligand-gated channel OS=Neisseria gonorrhoeae (strain ATCC 700825 / FA 1090) OX=242231 GN=NGO_1205 PE=3 SV=2	NGO1205	NEIS0944	TdfJ	0	22.742	9	8	49	8	758	84.9	8.84	17.88	8	0	11.545	119.94	27.3	172.7	50.62	46.71	High	High	High	High	High	High
High	Q5FA01	Membrane protein OS=Neisseria gonorrhoeae (strain ATCC 700825 / FA 1090) OX=242231 GN=NGO_0233 PE=3 SV=1	NGO0233	NEIS0612	NspA	0	21.244	41	6	127	6	175	18.5	9.77	231.91	6	0	11.345	110.98	16.8	183.2	23.84	45.97	High	High	High	High	High	High
High	Q5F541	Chaperonin GroEL OS=Neisseria gonorrhoeae (strain ATCC 700825 / FA 1090) OX=242231 GN=groEL PE=3 SV=1		NEIS1948	GroEL	0	142.388	55	21	207	21	544	57.3	5.03	599.82	21	0	10.634	130.98	23.6	176.4	74.14	89.49	High	High	High	High	High	High
High	Q5F5Q8	Elongation factor Tu OS=Neisseria gonorrhoeae (strain ATCC 700825 / FA 1090) OX=242231 GN=tuf1 PE=3 SV=1		NEIS0128	Tuf1	0	17.552	12	4	58	4	394	42.9	5.3	129.67	4	0	10.104	112.24	13.2	186.8	88.51	82.63	High	High	High	High	High	High
High	Q5F7W0	Peptidase OS=Neisseria gonorrhoeae (strain ATCC 700825 / FA 1090) OX=242231 GN=NGO_1056 PE=4 SV=2	NGO1056	NEIS1418	putative peptidase	0	29.813	24	6	49	6	337	34.5	9.45	88.78	6	0	9.301	80.42	16.8	183.2	21.18	63.73	High	High	High	High	High	High
High	Q5F526	DUF560 domain-containing protein OS=Neisseria gonorrhoeae (strain ATCC 700825 / FA 1090) OX=242231 GN=NGO_2111 PE=3 SV=2	NGO2111	NEIS1945	upreg under Fe lim - mening homolog is Slam2	0	11.779	8	4	10	4	507	55.5	9.63	16.31	4	0	9.293	39.2	11.7	188.3	81.46	22.1	High	Not Found	Peak Found	High	High	High
High	Q5F8H9	Bacterioferritin OS=Neisseria gonorrhoeae (strain ATCC 700825 / FA 1090) OX=242231 GN=NGO_0794 PE=3 SV=1	NGO0794	NEIS1108	Bacterioferritin	0	5.921	16	2	6	2	154	18	4.82	15.95	2	0	8.42	69.93	38.6	161.4	46.66	25.21	Peak Found	High	High	High	High	High
High	Q5F9M1	Amino acid ABC transporter substrate-binding protein OS=Neisseria gonorrhoeae (strain ATCC 700825 / FA 1090) OX=242231 GN=NGO_0372 PE=1 SV=2	NGO0372	NEIS0739	?L-cystine receptor	0	14.797	17	4	10	4	274	28.7	6.61	28.3	4	0	7.958	98.83	28.6	171.4	38.85	50.77	High	Not Found	High	High	High	High
High	Q5F6Q5	Putrescine-binding periplasmic protein OS=Neisseria gonorrhoeae (strain ATCC 700825 / FA 1090) OX=242231 GN=NGO_1494 PE=3 SV=1	NGO1494	NEIS1689	PotF	0	10.1	18	4	15	4	380	41.2	5.96	14.88	4	0	7.375	119.95	22.8	177.2	48.82	93.72	High	High	High	High	High	High
High	Q5F674	Membrane protein OS=Neisseria gonorrhoeae (strain ATCC 700825 / FA 1090) OX=242231 GN=NGO_1688 PE=3 SV=1	NGO1688	NEIS1858	Slam1	0	11.022	8	4	11	4	489	56.5	9.76	15.19	4	0	6.987	109.26	25	175	89.45	14.47	High	High	High	High	High	High
High	Q5F6Q7	Phospholipase A1 OS=Neisseria gonorrhoeae (strain ATCC 700825 / FA 1090) OX=242231 GN=NGO_1492 PE=3 SV=2	NGO1492	NEIS1687	PldA	0	11.499	10	3	17	3	375	42.1	8.98	49.85	3	0	6.803	123.89	21.4	178.6	87.29	56.7	High	High	High	High	High	High
High	A0A0H4J5N9	Opacity protein opA54 OS=Neisseria gonorrhoeae (strain ATCC 700825 / FA 1090) OX=242231 GN=NGO_06725 PE=3 SV=1	NGO06725	Opa		0	81.579	76	17	639	5	234	26.5	9.73	1631.99	17	16	6.206	133.91	39.9	160.1	74.07	63.98	High	High	High	High	High	High
High	Q5F501	Lipoprotein OS=Neisseria gonorrhoeae (strain ATCC 700825 / FA 1090) OX=242231 GN=NGO_2139 PE=3 SV=1	NGO2139	NEIS1917	MetQ	0	17.423	23	6	54	6	288	31.3	5.44	102.71	6	0	6.089	103.34	71.2	128.8	58.17	32.17	High	High	High	High	High	High
High	Q5F9W2	Peptidase OS=Neisseria gonorrhoeae (strain ATCC 700825 / FA 1090) OX=242231 GN=NGO_0275 PE=4 SV=1	NGO0275	NEIS0651	IgA1 protease	0	38.914	8	9	63	9	1593	175.8	9.28	85.71	9	0	5.844	111.54	24.8	175.2	48.92	42.78	High	High	High	High	High	High
High	Q5F7X2	Lipoprotein OS=Neisseria gonorrhoeae (strain ATCC 700825 / FA 1090) OX=242231 GN=NGO_1043 PE=4 SV=1	NGO1043	NEIS2446	hypothetical	0	18.584	45	4	62	4	114	11.4	4.68	160.76	4	0	5.695	82.78	19.7	180.3	17.18	55.99	High	High	High	High	High	High
High	Q5F6Q4	Transferrin-binding protein A OS=Neisseria gonorrhoeae (strain ATCC 700825 / FA 1090) OX=242231 GN=NGO_1495 PE=3 SV=1	NGO1495	NEIS1690	TbpA	0	56.698	16	14	132	14	912	101.9	9.36	254.34	14	0	5.056	91.23	13.9	186.1	58.67	78.82	High	High	High	High	High	High
High	Q5F912	Pilus assembly protein PilW OS=Neisseria gonorrhoeae (strain ATCC 700825 / FA 1090) OX=242231 GN=NGO_0595 PE=4 SV=1	NGO0595	NEIS1246	PilF	0	32.882	48	9	51	9	253	28.4	8.95	111.27	9	0	4.698	113.84	142.6	57.4	41.1	80.02	High	High	High	High	High	High
High	Q5F7F3	Peptidyl-prolyl cis-trans isomerase OS=Neisseria gonorrhoeae (strain ATCC 700825 / FA 1090) OX=242231 GN=NGO_1225 PE=3 SV=1	NGO1225	NEIS1487	NgMIP	0	26.564	39	8	63	8	272	28.9	5.86	91.65	8	0	4.136	109.98	38.9	161.1	55.3	61.13	High	High	High	High	High	High
High	Q5F651	LPS-assembly protein LptD OS=Neisseria gonorrhoeae (strain ATCC 700825 / FA 1090) OX=242231 GN=lptD PE=1 SV=1		NEIS0275	LptD	0	22.497	13	7	30	7	801	87.5	7.72	61.48	7	0	4.108	60.98	13.4	186.6	101.27	55.79	High	High	High	High	High	High
High	Q5F9M4	Phage-shock protein OS=Neisseria gonorrhoeae (strain ATCC 700825 / FA 1090) OX=242231 GN=NGO_0369 PE=4 SV=2	NGO0369	NEIS0736		0	7.154	15	3	21	3	119	13	8.7	14.45	3	0	4.105	106.55	29.2	170.8	74.89	73.9	High	High	High	High	High	High
High	Q5FA63	ABC transporter substrate-binding protein OS=Neisseria gonorrhoeae (strain ATCC 700825 / FA 1090) OX=242231 GN=NGO_0168 PE=3 SV=1	NGO0168	NEIS0528	ZnuA/MntC	0	20.107	20	5	85	5	308	33.7	7.62	83.54	5	0	3.871	117.01	36	164	1.86	74.57	High	High	High	High	High	High
High	Q5F9Y4	Clp protease ClpB OS=Neisseria gonorrhoeae (strain ATCC 700825 / FA 1090) OX=242231 GN=NGO_0250 PE=4 SV=1	NGO0250	NEIS0630	Cnp1 cryptic protein	0	13.052	22	4	48	4	203	22.5	8.38	31.38	4	0	3.798	94.46	69.7	130.3	35.46	77.71	High	High	High	High	High	High
High	Q5FA29	Outer-membrane lipoprotein carrier protein OS=Neisseria gonorrhoeae (strain ATCC 700825 / FA 1090) OX=242231 GN=lolA PE=3 SV=1		NEIS0566	LolA	0	22.875	39	5	26	5	207	22.3	9.48	73.49	5	0	3.74	109.53	30.6	169.4	88.52	97.37	High	High	High	High	High	High
High	Q5F574	ABC transporter substrate-binding protein OS=Neisseria gonorrhoeae (strain ATCC 700825 / FA 1090) OX=242231 GN=NGO_2056 PE=4 SV=1	NGO2056	NEIS0017	unknown	0	10.812	9	3	15	3	333	36.3	9.73	20.12	3	0	3.625	65.5	107.1	92.9	62.33	55.87	High	High	High	High	High	Peak Found
High	Q5F531	Adhesin OS=Neisseria gonorrhoeae (strain ATCC 700825 / FA 1090) OX=242231 GN=NGO_2105 PE=4 SV=1	NGO2105	NEIS1959	IgA peptidase/adhesin	0	35.696	8	8	106	8	1468	160.4	9.2	250.74	8	0	3.536	113.08	23.1	176.9	17.86	72.52	High	High	High	High	High	High
High	Q5F933	Peptidase M23 domain-containing protein OS=Neisseria gonorrhoeae (strain ATCC 700825 / FA 1090) OX=242231 GN=NGO_0571 PE=4 SV=1	NGO0571	NEIS1271	unknown	0	15.306	9	5	25	5	598	65.9	10.02	31.38	5	0	3.536	111.6	6.5	193.5	145.34	18.08	High	High	High	High	High	High
High	Q5F5H6	Esterase OS=Neisseria gonorrhoeae (strain ATCC 700825 / FA 1090) OX=242231 GN=NGO_1949 PE=4 SV=1	NGO1949	NEIS2118	lipoprotein	0	22.39	24	6	55	6	300	31.3	9.96	133.56	6	0	3.463	121.83	31.3	168.7	14.75	71.2	High	High	High	High	High	High
High	Q5F520	Transporter OS=Neisseria gonorrhoeae (strain ATCC 700825 / FA 1090) OX=242231 GN=NGO_2119 PE=4 SV=1	NGO2119	NEIS1935	?MlaC homology	0	11.333	21	4	38	4	196	21	9.89	39.3	4	0	3.196	83.57	33.4	166.6	28.9	66.46	High	High	High	High	High	High
High	Q5F845	TonB-dependent receptor OS=Neisseria gonorrhoeae (strain ATCC 700825 / FA 1090) OX=242231 GN=NGO_0952 PE=3 SV=1	NGO0952	NEIS1428	TdfH	0	64.728	22	18	99	18	922	104.1	9.36	169.75	18	0	2.968	102.48	52	148	54.86	28.65	High	High	High	High	High	High
High	Q5F9V6	LPS-assembly lipoprotein LptE OS=Neisseria gonorrhoeae (strain ATCC 700825 / FA 1090) OX=242231 GN=lptE PE=1 SV=1		NEIS0657	LptE	0	17.603	25	4	46	4	159	17.6	5.35	46.52	4	0	2.918	126.95	88.3	111.7	72.33	56.63	High	High	High	High	High	High
High	Q5F5G8	Membrane protein OS=Neisseria gonorrhoeae (strain ATCC 700825 / FA 1090) OX=242231 GN=NGO_1958 PE=4 SV=1	NGO1958	NEIS2109	NHBA	0	7.239	17	3	5	3	429	44.6	5.05	9.72	3	0	2.715	0	53.8	146.2			Not Found	Not Found	High	High	Not Found	High
High	Q5F6F3	Lipopolysaccharide export system protein LptA OS=Neisseria gonorrhoeae (strain ATCC 700825 / FA 1090) OX=242231 GN=lptA PE=3 SV=1		NEIS1553	LptA	0	4.388	15	2	7	2	176	18.3	10.05	16	2	0	2.709	136.51	24.7	175.3	102.79	79.31	High	Peak Found	High	High	High	High
High	Q5F7A6	Muramoyltetrapeptide carboxypeptidase OS=Neisseria gonorrhoeae (strain ATCC 700825 / FA 1090) OX=242231 GN=NGO_1274 PE=3 SV=1	NGO1274	NEIS1546	LdcA	0	26.335	20	7	47	7	393	42.2	8.76	60.75	7	0	2.669	106.06	80.7	119.3	47.11	49.82	High	High	High	High	High	High
High	Q5F571	Multifunctional fusion protein OS=Neisseria gonorrhoeae (strain ATCC 700825 / FA 1090) OX=242231 GN=msrB PE=3 SV=1		NEIS0020	MsrB	0	20.87	14	6	35	6	522	58	7.49	43.19	6	0	2.624	97.6	47.4	152.6	39.65	56.06	High	High	High	High	High	High
High	Q5F8Y3	Murein transglycosylase OS=Neisseria gonorrhoeae (strain ATCC 700825 / FA 1090) OX=242231 GN=NGO_0626 PE=4 SV=1	NGO0626	NEIS1212	LtgD	0	12.472	9	4	57	4	363	39.8	8.27	38.76	4	0	2.623	55.1	53.8	146.2	5.9	38.9	High	High	High	High	High	High
High	Q5FA28	Putrescine-binding periplasmic protein OS=Neisseria gonorrhoeae (strain ATCC 700825 / FA 1090) OX=242231 GN=NGO_0206 PE=3 SV=1	NGO0206	NEIS0567	PotF1	0	24.467	20	7	56	7	378	41.2	5.87	120.56	7	0	2.466	84.77	89.4	110.6	42.59	49.04	High	High	High	High	High	High
High	Q5FAC8	Pilus assembly protein PilM OS=Neisseria gonorrhoeae (strain ATCC 700825 / FA 1090) OX=242231 GN=NGO_0098 PE=4 SV=1	NGO0098	NEIS0412	PilM	0	12.283	11	4	8	4	371	41.3	5.27	18.16	4	0	2.414	0	11.5	188.5		171.71	Not Found	Not Found	High	High	High	High
High	Q5F5E4	Hemolysin OS=Neisseria gonorrhoeae (strain ATCC 700825 / FA 1090) OX=242231 GN=NGO_1985 PE=1 SV=1	NGO1985	NEIS2071	cell env homeostasis, conserved	0	29.527	39	6	86	6	202	21.7	9.8	113.64	6	0	2.277	71.97	109.9	90.1	53.68	110.76	High	High	High	High	High	High
High	Q5F726	Multidrug transporter OS=Neisseria gonorrhoeae (strain ATCC 700825 / FA 1090) OX=242231 GN=NGO_1363 PE=3 SV=1	NGO1363	NEIS1632	MtrE	0	44.638	30	11	65	11	467	50.4	9.17	144.91	11	0	2.169	124.53	130.7	69.3	51.23	101.22	High	High	High	High	High	High
High	Q5F930	Carbonic anhydrase OS=Neisseria gonorrhoeae (strain ATCC 700825 / FA 1090) OX=242231 GN=NGO_0574 PE=3 SV=1	NGO0574	NEIS2650	Cah	0	11.195	16	3	33	3	252	28.1	9.13	80.72	3	0	2.149	38.79	62.8	137.2	16.16	35.59	High	High	High	High	High	High
High	Q5F9H4	DUF541 domain-containing protein OS=Neisseria gonorrhoeae (strain ATCC 700825 / FA 1090) OX=242231 GN=NGO_0420 PE=4 SV=1	NGO0420	NEIS0788	unknown	0	21.526	26	6	19	6	244	27.2	9.19	49.03	6	0	1.88	142.14	189.3	10.7	89.64	166.63	High	High	High	High	High	High
High	Q5F5W8	Outer membrane protein assembly factor BamA OS=Neisseria gonorrhoeae (strain ATCC 700825 / FA 1090) OX=242231 GN=bamA PE=1 SV=1		NEIS0173	BamA	0	151.953	55	33	443	33	792	87.9	8.92	858.88	33	0	1.852	98.6	109.6	90.4	15.3	48.11	High	High	High	High	High	High
High	Q5F9F7	Outer-membrane lipoprotein LolB OS=Neisseria gonorrhoeae (strain ATCC 700825 / FA 1090) OX=242231 GN=NGO_0439 PE=3 SV=1	NGO0439	NEIS0814	LolB	0	12.046	21	3	41	3	193	21.2	6.32	103.34	3	0	1.819	135.83	43	157	6.3	79	High	High	High	High	High	High
High	Q5FA17	Iron ABC transporter substrate-binding protein OS=Neisseria gonorrhoeae (strain ATCC 700825 / FA 1090) OX=242231 GN=NGO_0217 PE=3 SV=1	NGO0217	NEIS0578	fbp	0	40.739	41	10	151	10	331	35.8	9.6	224.33	10	0	1.785	104.57	71.5	128.5	48.7	8.73	High	High	High	High	High	High
High	Q5F932	Peptidase S41 OS=Neisseria gonorrhoeae (strain ATCC 700825 / FA 1090) OX=242231 GN=NGO_0572 PE=3 SV=1	NGO0572	NEIS1270	putative protease	0	35.657	24	11	81	11	491	52.7	8.82	112.56	11	0	1.776	78.02	101.6	98.4	56.38	7.07	High	High	High	High	High	High
High	Q5F5J7	Periplasmic protein OS=Neisseria gonorrhoeae (strain ATCC 700825 / FA 1090) OX=242231 GN=NGO_1927 PE=4 SV=1	NGO1927	NEIS2140	unknown	0	8.147	17	2	18	2	131	14.8	10.14	28.23	2	0	1.761	77.29	68.3	131.7	69.73	12	High	High	High	High	High	High
High	Q5F7U0	Cytochrome C OS=Neisseria gonorrhoeae (strain ATCC 700825 / FA 1090) OX=242231 GN=NGO_1080 PE=4 SV=1	NGO1080	NEIS0900	C-type cytochrome	0	16.25	23	4	49	4	152	16.1	7.83	79.4	4	0	1.683	142.3	39.6	160.4	67.22	78.44	High	High	High	High	High	High
High	Q5F518	ABC transporter OS=Neisseria gonorrhoeae (strain ATCC 700825 / FA 1090) OX=242231 GN=NGO_2121 PE=3 SV=1	NGO2121	NEIS1933	MlaA	0	26.183	35	7	48	7	277	29.6	5.02	88.99	7	0	1.612	56.65	142.9	57.1	54.38	72.55	High	High	High	High	High	High
High	Q5F9I1	Membrane protein OS=Neisseria gonorrhoeae (strain ATCC 700825 / FA 1090) OX=242231 GN=NGO_0413 PE=4 SV=1	NGO0413	NEIS0779	unknown	0	9.539	11	2	25	2	237	26.1	9.01	28.62	2	0	1.609	120.81	57.9	142.1	28.8	39.51	High	High	High	High	High	High
High	Q5F8C4	Lipoprotein OS=Neisseria gonorrhoeae (strain ATCC 700825 / FA 1090) OX=242231 GN=NGO_0861 PE=4 SV=1	NGO0861	NEIS2662	unknown	0	18.79	49	4	123	4	82	9.5	9.82	243.54	4	0	1.585	91.27	107	93	42.38	6.04	High	High	High	High	High	High
High	Q5F7G3	Copper chaperone PCu(A)C OS=Neisseria gonorrhoeae (strain ATCC 700825 / FA 1090) OX=242231 GN=NGO_1215 PE=4 SV=1	NGO1215	NEIS1474	AccA (Cu chaperone for AniA)	0	8.753	15	3	69	3	157	17	9.33	57.06	3	0	1.584	60.55	89.9	110.1	30.1	53.21	High	High	High	High	High	High
High	Q5F939	Pyruvate dehydrogenase E1 component OS=Neisseria gonorrhoeae (strain ATCC 700825 / FA 1090) OX=242231 GN=aceE PE=4 SV=1		NEIS1278	AceE	0	20.397	7	7	19	7	887	99.5	5.8	27.67	7	0	1.576	146.42	191.9	8.1	27.07	164.96	Not Found	Peak Found	High	High	High	High
High	Q5F6H4	Adhesin MafA 2/3 OS=Neisseria gonorrhoeae (strain ATCC 700825 / FA 1090) OX=242231 GN=mafA2 PE=3 SV=1		NEIS0596	MafA2	0	30.553	31	7	76	6	313	33.9	9.04	164.89	7	0	1.53	69.14	87.5	112.5	132.89	51.16	High	High	High	High	High	High
High	Q5F848	Lipoprotein OS=Neisseria gonorrhoeae (strain ATCC 700825 / FA 1090) OX=242231 GN=NGO_0948 PE=4 SV=2	NGO0948	NEIS0906	unknown	0	64.018	61	18	219	18	375	41.3	8.87	375.76	18	0	1.506	83.77	84.5	115.5	44.09	36.4	High	High	High	High	High	High
High	Q5F8T2	Lipoprotein OS=Neisseria gonorrhoeae (strain ATCC 700825 / FA 1090) OX=242231 GN=NGO_0678 PE=4 SV=1	NGO0678	NEIS1178	unknown	0	4.791	13	1	60	1	84	8.8	9.44	137.07	1	0	1.422	99.53	82.6	117.4	82.62	63.75	High	High	High	High	High	High
High	Q5F9M5	DUF302 domain-containing protein OS=Neisseria gonorrhoeae (strain ATCC 700825 / FA 1090) OX=242231 GN=NGO_0368 PE=4 SV=1	NGO0368	NEIS0735	unknown	0	25.589	60	8	77	8	126	13.8	9.04	139.46	8	0	1.394	102.63	81.1	118.9	35.15	43.31	High	High	High	High	High	High
High	Q5F5E8	Adhesin component OS=Neisseria gonorrhoeae (strain ATCC 700825 / FA 1090) OX=242231 GN=NGO_1981 PE=4 SV=1	NGO1981	NEIS2075	Ng-ACP	0	9.616	13	2	6	2	186	20.3	9.52	18.19	2	0	1.346	25.88	48.8	151.2	24.32		Not Found	High	High	High	Not Found	Not Found
High	Q5FAG7	Pilus assembly protein OS=Neisseria gonorrhoeae (strain ATCC 700825 / FA 1090) OX=242231 GN=NGO_0055 PE=4 SV=2	NGO0055	NEIS0371	PilC	0	34.159	12	11	68	11	1004	110.2	9.17	77.39	11	0	1.31	115.23	91.3	108.7	34.04	96.83	High	High	High	High	High	High
High	Q5F809	Membrane protein OS=Neisseria gonorrhoeae (strain ATCC 700825 / FA 1090) OX=242231 GN=NGO_0994 PE=1 SV=1	NGO0994	NEIS1462	Laz	0	10.069	17	3	13	3	183	18.5	4.81	12.09	3	0	1.238	12.54	89.4	110.6	33.83		High	High	High	High	Not Found	Not Found
High	Q5F6V7	Thiol:disulfide interchange protein OS=Neisseria gonorrhoeae (strain ATCC 700825 / FA 1090) OX=242231 GN=NGO_1438 PE=1 SV=1	NGO1438	NEIS0490	DsbC	0	29.39	26	7	135	7	261	28.7	8.28	137.95	7	0	1.195	96.94	124	76	70.3	35.28	High	High	High	High	High	High
High	Q5F652	Peptidylprolyl isomerase OS=Neisseria gonorrhoeae (strain ATCC 700825 / FA 1090) OX=242231 GN=NGO_1714 PE=4 SV=2	NGO1714	NEIS0276	SurA	0	58.258	49	14	201	14	332	35.8	9.19	352.89	14	0	1.148	101.28	137.5	62.5	12.87	42.12	High	High	High	High	High	High
High	Q5F9W0	Outer membrane protein assembly factor BamD OS=Neisseria gonorrhoeae (strain ATCC 700825 / FA 1090) OX=242231 GN=bamD PE=1 SV=1		NEIS0653	BamD	0	52.891	54	13	143	13	267	30.8	8.87	278.83	13	0	1.139	69.07	95.2	104.8	101.25	89.79	High	High	High	High	High	High
High	Q5F7V4	Membrane-bound lysozyme-inhibitor of c-type lysozyme family protein OS=Neisseria gonorrhoeae (strain ATCC 700825 / FA 1090) OX=242231 GN=NGO_1063 PE=4 SV=1	NGO1063	NEIS1425	SliC	0	23.336	23	2	135	2	126	13.5	6.54	317.14	2	0	1.097	147.84	124.5	75.5	61.11	26.28	High	High	High	High	High	High
High	Q5F9H8	Periplasmic protein OS=Neisseria gonorrhoeae (strain ATCC 700825 / FA 1090) OX=242231 GN=NGO_0416 PE=4 SV=1	NGO0416	NEIS0782	unknown	0	10.379	24	3	111	3	107	11.8	8	160.45	3	0	1.049	40.37	133.3	66.7	58.1	43.19	High	High	High	High	High	High
High	Q5F5W7	Membrane protein OS=Neisseria gonorrhoeae (strain ATCC 700825 / FA 1090) OX=242231 GN=NGO_1802 PE=3 SV=2	NGO1802	NEIS0173	Skp / Omp	0	14.093	24	4	30	4	166	19.1	8.38	75.52	4	0	0.959	58.23	171.9	28.1	57.85	85.9	High	High	High	High	High	High
High	Q5F5P4	Peptidoglycan-binding protein LysM OS=Neisseria gonorrhoeae (strain ATCC 700825 / FA 1090) OX=242231 GN=NGO_1873 PE=4 SV=2	NGO1873	NEIS0101	unknown	0	96.154	65	21	361	21	407	45.4	7.05	511.11	21	0	0.957	108.18	131.1	68.9	13.56	43.28	High	High	High	High	High	High
High	A0A0H4IWD4	Opacity protein opA54 OS=Neisseria gonorrhoeae (strain ATCC 700825 / FA 1090) OX=242231 GN=NGO_07725 PE=3 SV=1	NGO07725	Opa		0	39.865	39	9	186	1	237	27.2	9.86	375.34	9	0	0.84	46.34	108.7	91.3	75.34		Peak Found	High	High	High	Not Found	Not Found
High	Q5FAD2	Type IV pilus biogenesis and competence protein PilQ OS=Neisseria gonorrhoeae (strain ATCC 700825 / FA 1090) OX=242231 GN=pilQ PE=3 SV=1		NEIS0408	PilQ	0	108.793	47	26	191	26	723	77.9	9.35	408.67	26	0	0.807	103.97	116.6	83.4	25.96	35.86	High	High	High	High	High	High
High	Q5F6A4	PpiC domain-containing protein OS=Neisseria gonorrhoeae (strain ATCC 700825 / FA 1090) OX=242231 GN=NGO_1656 PE=4 SV=1	NGO1656	NEIS1825	unknown	0	54.916	52	14	179	14	288	31.5	9.13	361.28	14	0	0.802	107.13	115.8	84.2	45.62	16.73	High	High	High	High	High	High
High	Q5F823	Thiol:disulfide interchange protein DsbD OS=Neisseria gonorrhoeae (strain ATCC 700825 / FA 1090) OX=242231 GN=dsbD PE=3 SV=2		NEIS1564	DsbD	0	20.792	11	5	71	5	601	64.9	6.8	134.95	5	0	0.649	65.92	96.5	103.5	125.7	169.22	High	High	High	High	High	High
High	Q5F5F6	Adhesin MafA 1/4 OS=Neisseria gonorrhoeae (strain ATCC 700825 / FA 1090) OX=242231 GN=mafA1 PE=3 SV=1		NEIS2083	MafA1	0	35.733	33	8	89	7	320	34.7	7.61	173.45	8	1	0.622	129.57	90.2	109.8	66.47	45.9	High	High	High	High	High	High
High	Q5F6A5	Peptidylprolyl isomerase OS=Neisseria gonorrhoeae (strain ATCC 700825 / FA 1090) OX=242231 GN=NGO_1655 PE=4 SV=1	NGO1655	NEIS1824	unknown	0	12.014	17	4	34	4	252	28.6	8.7	46.91	4	0	0.551	107.59	128.4	71.6	63.89	15.95	High	High	High	High	High	High
High	A0A0H4ISA9	Large pilS cassette protein OS=Neisseria gonorrhoeae (strain ATCC 700825 / FA 1090) OX=242231 GN=NGO_10975 PE=3 SV=1	NGO10975	undefined	PilS	0	12.759	17	2	42	1	226	24.2	9.39	84.19	2	1	0.245	54.36	168.8	31.2	49.64	28.81	High	High	High	High	Not Found	Peak Found
High	A0A0H4J5J1	Secreted protein OS=Neisseria gonorrhoeae (strain ATCC 700825 / FA 1090) OX=242231 GN=NGO_04530 PE=4 SV=1	NGO04530	NEIS2756	unknown	0	10.176	32	3	11	3	110	11.7	9.99	29.06	3	0	0.105	143.93	143.1	56.9	98.51		High	High	High	High	High	High
High	Q5F5Y8	Outer membrane protein assembly factor BamE OS=Neisseria gonorrhoeae (strain ATCC 700825 / FA 1090) OX=242231 GN=bamE PE=1 SV=1		NEIS0196	BamE	0	18.194	36	4	23	4	125	13.9	9.14	70.36	4	0	0.068	1564.77	103.6	96.4	5.27		High	High	High	High	High	High
High	Q5F5V7	Membrane protein OS=Neisseria gonorrhoeae (strain ATCC 700825 / FA 1090) OX=242231 GN=NGO_1812 PE=3 SV=1	NGO1812	NEIS2020	PorB	0	118.385	80	20	598	16	348	37.2	8.76	1437.46	20	4	0.01	147.87	193.3	6.7	2.67	65.16	High	High	High	High	High	High
High	A0A0H4ITA9	Pilin OS=Neisseria gonorrhoeae (strain ATCC 700825 / FA 1090) OX=242231 GN=NGO_11125 PE=3 SV=1	NGO11125	NEIS0210	unknown	0	11.479	35	2	19	1	92	10	9.1	42.03	2	0	0.01		200		19.06		High	High	High	Not Found	Not Found	Not Found
High	Q5F8F9	DUF4124 domain-containing protein OS=Neisseria gonorrhoeae (strain ATCC 700825 / FA 1090) OX=242231 GN=NGO_0816 PE=4 SV=1	NGO0816	NEIS1084	unknown	0	6.513	23	2	13	2	101	10.8	8.48	19.29	2	0	0.01		200		83.01		High	High	High	High	High	High
